# Supplementary material for: Rapid dissemination of host metabolism–manipulating genes via integrative and conjugative elements
Source: Proc Natl Acad Sci U S A. 2024 Mar 8;121(11):e2309263121. doi: 10.1073/pnas.2309263121 (PMC10945833; doi:10.1073/pnas.2309263121)
Supplement: Supplementary file 3 — Dataset S01 (XLSX) [file pnas.2309263121.sd01.xlsx]

## Sheet: Sheet1
Dataset S1. Cfu counts of the competition assays.
Strain	time	C source	experiment	replicate	cfu/mL tested strain	cfu/mL Psa NZ13::lacZ
Psa NZ13	H0	glucose	1	1	3020000	3520000
Psa NZ13	H0	glucose	1	2	1940000	1940000
Psa NZ13	H0	glucose	1	3	1290000	1580000
Psa NZ13	H48	glucose	1	1	186000000	277000000
Psa NZ13	H48	glucose	1	2	184000000	210000000
Psa NZ13	H48	glucose	1	3	154000000	194000000
Psa NZ13	H72	glucose	1	1	213000000	276000000
Psa NZ13	H72	glucose	1	2	404000000	548000000
Psa NZ13	H72	glucose	1	3	340000000	308000000
Psa NZ13	H96	glucose	1	1	312000000	358000000
Psa NZ13	H96	glucose	1	2	304000000	644000000
Psa NZ13	H96	glucose	1	3	364000000	430000000
Psa NZ13	H0	glucose	2	1	1990000	1420000
Psa NZ13	H0	glucose	2	2	2150000	2470000
Psa NZ13	H0	glucose	2	3	2620000	2690000
Psa NZ13	H48	glucose	2	1	260000000	160000000
Psa NZ13	H48	glucose	2	2	844000000	796000000
Psa NZ13	H48	glucose	2	3	260000000	192000000
Psa NZ13	H72	glucose	2	1	540000000	396000000
Psa NZ13	H72	glucose	2	2	414000000	309000000
Psa NZ13	H72	glucose	2	3	417000000	375000000
Psa NZ13	H96	glucose	2	1	282000000	160000000
Psa NZ13	H96	glucose	2	2	162000000	82000000
Psa NZ13	H96	glucose	2	3	174000000	142000000
Psa NZ13	H0	glucose	3	1	1800000	1500000
Psa NZ13	H0	glucose	3	2	1800000	1600000
Psa NZ13	H0	glucose	3	3	1780000	1700000
Psa NZ13	H48	glucose	3	1	14400000	16600000
Psa NZ13	H48	glucose	3	2	15000000	16200000
Psa NZ13	H48	glucose	3	3	17600000	17600000
Psa NZ13	H72	glucose	3	1	252000000	220000000
Psa NZ13	H72	glucose	3	2	252000000	176000000
Psa NZ13	H72	glucose	3	3	152000000	248000000
Psa NZ13	H96	glucose	3	1	276000000	260000000
Psa NZ13	H96	glucose	3	2	320000000	180000000
Psa NZ13	H96	glucose	3	3	296000000	340000000
Psa NZ13ΔTn6212	H0	glucose	1	1	2900000	3240000
Psa NZ13ΔTn6212	H0	glucose	1	2	3220000	4040000
Psa NZ13ΔTn6212	H0	glucose	1	3	2060000	2330000
Psa NZ13ΔTn6212	H48	glucose	1	1	363000000	274000000
Psa NZ13ΔTn6212	H48	glucose	1	2	217000000	216000000
Psa NZ13ΔTn6212	H48	glucose	1	3	246000000	185000000
Psa NZ13ΔTn6212	H72	glucose	1	1	316000000	318000000
Psa NZ13ΔTn6212	H72	glucose	1	2	354000000	357000000
Psa NZ13ΔTn6212	H72	glucose	1	3	524000000	480000000
Psa NZ13ΔTn6212	H96	glucose	1	1	136000000	162000000
Psa NZ13ΔTn6212	H96	glucose	1	2	104000000	126000000
Psa NZ13ΔTn6212	H96	glucose	1	3	164000000	222000000
Psa NZ13ΔTn6212	H0	glucose	2	1	2120000	2170000
Psa NZ13ΔTn6212	H0	glucose	2	2	2760000	2440000
Psa NZ13ΔTn6212	H0	glucose	2	3	1720000	1980000
Psa NZ13ΔTn6212	H48	glucose	2	1	297000000	224000000
Psa NZ13ΔTn6212	H48	glucose	2	2	250000000	188000000
Psa NZ13ΔTn6212	H48	glucose	2	3	229000000	199000000
Psa NZ13ΔTn6212	H72	glucose	2	1	494000000	442000000
Psa NZ13ΔTn6212	H72	glucose	2	2	362000000	374000000
Psa NZ13ΔTn6212	H72	glucose	2	3	364000000	308000000
Psa NZ13ΔTn6212	H96	glucose	2	1	190000000	148000000
Psa NZ13ΔTn6212	H96	glucose	2	2	400000000	380000000
Psa NZ13ΔTn6212	H96	glucose	2	3	660000000	460000000
Psa NZ13ΔTn6212	H0	glucose	3	1	1550000	2140000
Psa NZ13ΔTn6212	H0	glucose	3	2	1460000	1690000
Psa NZ13ΔTn6212	H0	glucose	3	3	2390000	2940000
Psa NZ13ΔTn6212	H48	glucose	3	1	60000000	71000000
Psa NZ13ΔTn6212	H48	glucose	3	2	67000000	51000000
Psa NZ13ΔTn6212	H48	glucose	3	3	94000000	95000000
Psa NZ13ΔTn6212	H72	glucose	3	1	180000000	280000000
Psa NZ13ΔTn6212	H72	glucose	3	2	590000000	860000000
Psa NZ13ΔTn6212	H72	glucose	3	3	940000000	860000000
Psa NZ13ΔTn6212	H96	glucose	3	1	198000000	282000000
Psa NZ13ΔTn6212	H96	glucose	3	2	230000000	464000000
Psa NZ13ΔTn6212	H96	glucose	3	3	414000000	428000000
Psa NZ13Δeno	H0	glucose	1	1	1760000	1580000
Psa NZ13Δeno	H0	glucose	1	2	3220000	2880000
Psa NZ13Δeno	H0	glucose	1	3	1780000	1920000
Psa NZ13Δeno	H48	glucose	1	1	189000000	184000000
Psa NZ13Δeno	H48	glucose	1	2	182000000	360000000
Psa NZ13Δeno	H48	glucose	1	3	204000000	221000000
Psa NZ13Δeno	H72	glucose	1	1	249000000	285000000
Psa NZ13Δeno	H72	glucose	1	2	436000000	456000000
Psa NZ13Δeno	H72	glucose	1	3	388000000	516000000
Psa NZ13Δeno	H96	glucose	1	1	184000000	134000000
Psa NZ13Δeno	H96	glucose	1	2	152000000	132000000
Psa NZ13Δeno	H96	glucose	1	3	278000000	292000000
Psa NZ13Δeno	H0	glucose	2	1	1150000	940000
Psa NZ13Δeno	H0	glucose	2	2	1770000	1340000
Psa NZ13Δeno	H0	glucose	2	3	4260000	3640000
Psa NZ13Δeno	H48	glucose	2	1	257000000	223000000
Psa NZ13Δeno	H48	glucose	2	2	231000000	231000000
Psa NZ13Δeno	H48	glucose	2	3	219000000	179000000
Psa NZ13Δeno	H72	glucose	2	1	428000000	448000000
Psa NZ13Δeno	H72	glucose	2	2	422000000	432000000
Psa NZ13Δeno	H72	glucose	2	3	684000000	580000000
Psa NZ13Δeno	H96	glucose	2	1	66000000	72000000
Psa NZ13Δeno	H96	glucose	2	2	118000000	112000000
Psa NZ13Δeno	H96	glucose	2	3	59000000	72000000
Psa NZ13Δeno	H0	glucose	3	1	1770000	2830000
Psa NZ13Δeno	H0	glucose	3	2	2210000	2630000
Psa NZ13Δeno	H0	glucose	3	3	1810000	2760000
Psa NZ13Δeno	H48	glucose	3	1	10600000	17700000
Psa NZ13Δeno	H48	glucose	3	2	10600000	15500000
Psa NZ13Δeno	H48	glucose	3	3	10200000	14100000
Psa NZ13Δeno	H72	glucose	3	1	70000000	160000000
Psa NZ13Δeno	H72	glucose	3	2	108000000	156000000
Psa NZ13Δeno	H72	glucose	3	3	122000000	160000000
Psa NZ13Δeno	H96	glucose	3	1	380000000	498000000
Psa NZ13Δeno	H96	glucose	3	2	300000000	446000000
Psa NZ13Δeno	H96	glucose	3	3	274000000	484000000
Psa NZ13ΔdctT	H0	glucose	1	1	3340000	2820000
Psa NZ13ΔdctT	H0	glucose	1	2	2620000	2360000
Psa NZ13ΔdctT	H0	glucose	1	3	2980000	3360000
Psa NZ13ΔdctT	H48	glucose	1	1	145000000	142000000
Psa NZ13ΔdctT	H48	glucose	1	2	198000000	221000000
Psa NZ13ΔdctT	H48	glucose	1	3	219000000	222000000
Psa NZ13ΔdctT	H72	glucose	1	1	400000000	516000000
Psa NZ13ΔdctT	H72	glucose	1	2	336000000	360000000
Psa NZ13ΔdctT	H72	glucose	1	3	396000000	472000000
Psa NZ13ΔdctT	H96	glucose	1	1	176000000	156000000
Psa NZ13ΔdctT	H96	glucose	1	2	178000000	198000000
Psa NZ13ΔdctT	H96	glucose	1	3	328000000	374000000
Psa NZ13ΔdctT	H0	glucose	2	1	2840000	2240000
Psa NZ13ΔdctT	H0	glucose	2	2	2050000	1950000
Psa NZ13ΔdctT	H0	glucose	2	3	2150000	1330000
Psa NZ13ΔdctT	H48	glucose	2	1	227000000	166000000
Psa NZ13ΔdctT	H48	glucose	2	2	226000000	166000000
Psa NZ13ΔdctT	H48	glucose	2	3	291000000	218000000
Psa NZ13ΔdctT	H72	glucose	2	1	381000000	285000000
Psa NZ13ΔdctT	H72	glucose	2	2	333000000	291000000
Psa NZ13ΔdctT	H72	glucose	2	3	624000000	560000000
Psa NZ13ΔdctT	H96	glucose	2	1	40000000	34000000
Psa NZ13ΔdctT	H96	glucose	2	2	124000000	108000000
Psa NZ13ΔdctT	H96	glucose	2	3	198000000	100000000
Psa NZ13ΔdctT	H0	glucose	3	1	1990000	2650000
Psa NZ13ΔdctT	H0	glucose	3	2	2020000	2620000
Psa NZ13ΔdctT	H0	glucose	3	3	1630000	2340000
Psa NZ13ΔdctT	H48	glucose	3	1	13900000	12500000
Psa NZ13ΔdctT	H48	glucose	3	2	13200000	13100000
Psa NZ13ΔdctT	H48	glucose	3	3	12100000	9900000
Psa NZ13ΔdctT	H72	glucose	3	1	126000000	122000000
Psa NZ13ΔdctT	H72	glucose	3	2	122000000	102000000
Psa NZ13ΔdctT	H72	glucose	3	3	100000000	108000000
Psa NZ13ΔdctT	H96	glucose	3	1	392000000	328000000
Psa NZ13ΔdctT	H96	glucose	3	2	334000000	280000000
Psa NZ13ΔdctT	H96	glucose	3	3	300000000	284000000
Psa NZ13Δ1	H0	glucose	1	1	3400000	3360000
Psa NZ13Δ1	H0	glucose	1	2	3700000	3300000
Psa NZ13Δ1	H0	glucose	1	3	3080000	2300000
Psa NZ13Δ1	H48	glucose	1	1	25000000	17800000
Psa NZ13Δ1	H48	glucose	1	2	27200000	20000000
Psa NZ13Δ1	H48	glucose	1	3	32000000	25400000
Psa NZ13Δ1	H72	glucose	1	1	160000000	74000000
Psa NZ13Δ1	H72	glucose	1	2	154000000	68000000
Psa NZ13Δ1	H72	glucose	1	3	116000000	84000000
Psa NZ13Δ1	H96	glucose	1	1	492000000	352000000
Psa NZ13Δ1	H96	glucose	1	2	328000000	248000000
Psa NZ13Δ1	H96	glucose	1	3	292000000	228000000
Psa NZ13Δ1	H0	glucose	2	1	3560000	2900000
Psa NZ13Δ1	H0	glucose	2	2	2980000	2720000
Psa NZ13Δ1	H0	glucose	2	3	3160000	2560000
Psa NZ13Δ1	H48	glucose	2	1	34200000	23400000
Psa NZ13Δ1	H48	glucose	2	2	29600000	28200000
Psa NZ13Δ1	H48	glucose	2	3	29200000	26200000
Psa NZ13Δ1	H72	glucose	2	1	152000000	114000000
Psa NZ13Δ1	H72	glucose	2	2	214000000	164000000
Psa NZ13Δ1	H72	glucose	2	3	246000000	178000000
Psa NZ13Δ1	H96	glucose	2	1	304000000	260000000
Psa NZ13Δ1	H96	glucose	2	2	292000000	316000000
Psa NZ13Δ1	H96	glucose	2	3	436000000	284000000
Psa NZ13Δ1	H0	glucose	3	1	1560000	2080000
Psa NZ13Δ1	H0	glucose	3	2	1820000	1740000
Psa NZ13Δ1	H0	glucose	3	3	1660000	2020000
Psa NZ13Δ1	H48	glucose	3	1
Psa NZ13Δ1	H48	glucose	3	2	17800000	19800000
Psa NZ13Δ1	H48	glucose	3	3	20600000	20600000
Psa NZ13Δ1	H72	glucose	3	1	256000000	220000000
Psa NZ13Δ1	H72	glucose	3	2	324000000	252000000
Psa NZ13Δ1	H72	glucose	3	3	216000000	244000000
Psa NZ13Δ1	H96	glucose	3	1	336000000	308000000
Psa NZ13Δ1	H96	glucose	3	2	368000000	232000000
Psa NZ13Δ1	H96	glucose	3	3	378000000	276000000
Psa NZ13Δ2	H0	glucose	1	1	3800000	3040000
Psa NZ13Δ2	H0	glucose	1	2	4120000	3960000
Psa NZ13Δ2	H0	glucose	1	3	3120000	2580000
Psa NZ13Δ2	H48	glucose	1	1	19400000	20400000
Psa NZ13Δ2	H48	glucose	1	2	21600000	21000000
Psa NZ13Δ2	H48	glucose	1	3	18400000	24000000
Psa NZ13Δ2	H72	glucose	1	1	104000000	98000000
Psa NZ13Δ2	H72	glucose	1	2	116000000	140000000
Psa NZ13Δ2	H72	glucose	1	3	96000000	114000000
Psa NZ13Δ2	H96	glucose	1	1	172000000	220000000
Psa NZ13Δ2	H96	glucose	1	2	276000000	336000000
Psa NZ13Δ2	H96	glucose	1	3	292000000	316000000
Psa NZ13Δ2	H0	glucose	2	1	2800000	2800000
Psa NZ13Δ2	H0	glucose	2	2	3080000	3000000
Psa NZ13Δ2	H0	glucose	2	3	2540000	2360000
Psa NZ13Δ2	H48	glucose	2	1	33400000	29200000
Psa NZ13Δ2	H48	glucose	2	2	30000000	32000000
Psa NZ13Δ2	H48	glucose	2	3	27400000	36000000
Psa NZ13Δ2	H72	glucose	2	1	160000000	200000000
Psa NZ13Δ2	H72	glucose	2	2	108000000	124000000
Psa NZ13Δ2	H72	glucose	2	3	174000000	162000000
Psa NZ13Δ2	H96	glucose	2	1	256000000	308000000
Psa NZ13Δ2	H96	glucose	2	2	364000000	360000000
Psa NZ13Δ2	H96	glucose	2	3	340000000	280000000
Psa NZ13Δ2	H0	glucose	3	1	1720000	1700000
Psa NZ13Δ2	H0	glucose	3	2	1620000	1560000
Psa NZ13Δ2	H0	glucose	3	3	1340000	2180000
Psa NZ13Δ2	H48	glucose	3	1	22800000	20600000
Psa NZ13Δ2	H48	glucose	3	2	20800000	21000000
Psa NZ13Δ2	H48	glucose	3	3	17000000	17400000
Psa NZ13Δ2	H72	glucose	3	1	264000000	232000000
Psa NZ13Δ2	H72	glucose	3	2	312000000	300000000
Psa NZ13Δ2	H72	glucose	3	3	280000000	292000000
Psa NZ13Δ2	H96	glucose	3	1	296000000	308000000
Psa NZ13Δ2	H96	glucose	3	2	268000000	300000000
Psa NZ13Δ2	H96	glucose	3	3	312000000	280000000
Psa NZ13Δ3	H0	glucose	1	1	2880000	2940000
Psa NZ13Δ3	H0	glucose	1	2	3480000	2220000
Psa NZ13Δ3	H0	glucose	1	3	2860000	2940000
Psa NZ13Δ3	H48	glucose	1	1	24600000	25200000
Psa NZ13Δ3	H48	glucose	1	2	30200000	24400000
Psa NZ13Δ3	H48	glucose	1	3	29200000	26000000
Psa NZ13Δ3	H72	glucose	1	1	126000000	150000000
Psa NZ13Δ3	H72	glucose	1	2	140000000	102000000
Psa NZ13Δ3	H72	glucose	1	3	170000000	168000000
Psa NZ13Δ3	H96	glucose	1	1	180000000	252000000
Psa NZ13Δ3	H96	glucose	1	2	212000000	200000000
Psa NZ13Δ3	H96	glucose	1	3	312000000	284000000
Psa NZ13Δ3	H0	glucose	2	1	2560000	3220000
Psa NZ13Δ3	H0	glucose	2	2	2440000	2060000
Psa NZ13Δ3	H0	glucose	2	3	2440000	2720000
Psa NZ13Δ3	H48	glucose	2	1	30200000	31800000
Psa NZ13Δ3	H48	glucose	2	2	28000000	30000000
Psa NZ13Δ3	H48	glucose	2	3	33000000	33200000
Psa NZ13Δ3	H72	glucose	2	1	174000000	164000000
Psa NZ13Δ3	H72	glucose	2	2	164000000	154000000
Psa NZ13Δ3	H72	glucose	2	3	162000000	180000000
Psa NZ13Δ3	H96	glucose	2	1	396000000	384000000
Psa NZ13Δ3	H96	glucose	2	2	300000000	264000000
Psa NZ13Δ3	H96	glucose	2	3	320000000	292000000
Psa NZ13Δ3	H0	glucose	3	1	2400000	1820000
Psa NZ13Δ3	H0	glucose	3	2	1400000	1640000
Psa NZ13Δ3	H0	glucose	3	3	1160000	1820000
Psa NZ13Δ3	H48	glucose	3	1	34400000	26000000
Psa NZ13Δ3	H48	glucose	3	2	21000000	15400000
Psa NZ13Δ3	H48	glucose	3	3	29200000	26600000
Psa NZ13Δ3	H72	glucose	3	1	216000000	236000000
Psa NZ13Δ3	H72	glucose	3	2	232000000	180000000
Psa NZ13Δ3	H72	glucose	3	3	300000000	162000000
Psa NZ13Δ3	H96	glucose	3	1	372000000	216000000
Psa NZ13Δ3	H96	glucose	3	2	356000000	336000000
Psa NZ13Δ3	H96	glucose	3	3	268000000	148000000
Psa NZ13Δcta	H0	glucose	1	1	1300000	1420000
Psa NZ13Δcta	H0	glucose	1	2	1540000	1340000
Psa NZ13Δcta	H0	glucose	1	3	1800000	1760000
Psa NZ13Δcta	H48	glucose	1	1	44000000	32800000
Psa NZ13Δcta	H48	glucose	1	2	49600000	45600000
Psa NZ13Δcta	H48	glucose	1	3	46000000	32800000
Psa NZ13Δcta	H72	glucose	1	1	114000000	116000000
Psa NZ13Δcta	H72	glucose	1	2	150000000	120000000
Psa NZ13Δcta	H72	glucose	1	3	136000000	74000000
Psa NZ13Δcta	H96	glucose	1	1	214000000	200000000
Psa NZ13Δcta	H96	glucose	1	2	228000000	226000000
Psa NZ13Δcta	H96	glucose	1	3	254000000	206000000
Psa NZ13Δcta	H0	glucose	2	1	1860000	1700000
Psa NZ13Δcta	H0	glucose	2	2	1280000	1420000
Psa NZ13Δcta	H0	glucose	2	3	1340000	1500000
Psa NZ13Δcta	H48	glucose	2	1	44800000	42400000
Psa NZ13Δcta	H48	glucose	2	2	26800000	39200000
Psa NZ13Δcta	H48	glucose	2	3	36000000	39200000
Psa NZ13Δcta	H72	glucose	2	1	292000000	364000000
Psa NZ13Δcta	H72	glucose	2	2	124000000	200000000
Psa NZ13Δcta	H72	glucose	2	3	118000000	198000000
Psa NZ13Δcta	H96	glucose	2	1	172000000	324000000
Psa NZ13Δcta	H96	glucose	2	2	152000000	204000000
Psa NZ13Δcta	H96	glucose	2	3	136000000	218000000
Psa NZ13Δcta	H0	glucose	3	1	1620000	3200000
Psa NZ13Δcta	H0	glucose	3	2	2060000	1560000
Psa NZ13Δcta	H0	glucose	3	3	1420000	1920000
Psa NZ13Δcta	H48	glucose	3	1	7000000	16800000
Psa NZ13Δcta	H48	glucose	3	2	8600000	5800000
Psa NZ13Δcta	H48	glucose	3	3	6400000	5400000
Psa NZ13Δcta	H72	glucose	3	1	74000000	140000000
Psa NZ13Δcta	H72	glucose	3	2	48000000	24000000
Psa NZ13Δcta	H72	glucose	3	3	26000000	52000000
Psa NZ13Δcta	H96	glucose	3	1	112000000	300000000
Psa NZ13Δcta	H96	glucose	3	2	148000000	152000000
Psa NZ13Δcta	H96	glucose	3	3	188000000	216000000
Psa NZ13ΔlysR	H0	glucose	1	1	1540000	1300000
Psa NZ13ΔlysR	H0	glucose	1	2	1540000	1460000
Psa NZ13ΔlysR	H0	glucose	1	3	1320000	1200000
Psa NZ13ΔlysR	H48	glucose	1	1	35600000	30000000
Psa NZ13ΔlysR	H48	glucose	1	2	40400000	32400000
Psa NZ13ΔlysR	H48	glucose	1	3	36800000	27600000
Psa NZ13ΔlysR	H72	glucose	1	1	128000000	104000000
Psa NZ13ΔlysR	H72	glucose	1	2	134000000	132000000
Psa NZ13ΔlysR	H72	glucose	1	3	190000000	152000000
Psa NZ13ΔlysR	H96	glucose	1	1	162000000	150000000
Psa NZ13ΔlysR	H96	glucose	1	2	132000000	158000000
Psa NZ13ΔlysR	H96	glucose	1	3	216000000	228000000
Psa NZ13ΔlysR	H0	glucose	2	1	1320000	1980000
Psa NZ13ΔlysR	H0	glucose	2	2	1240000	1420000
Psa NZ13ΔlysR	H0	glucose	2	3	1360000	1740000
Psa NZ13ΔlysR	H48	glucose	2	1	36800000	42400000
Psa NZ13ΔlysR	H48	glucose	2	2	46000000	54000000
Psa NZ13ΔlysR	H48	glucose	2	3	30000000	43600000
Psa NZ13ΔlysR	H72	glucose	2	1	120000000	168000000
Psa NZ13ΔlysR	H72	glucose	2	2	128000000	138000000
Psa NZ13ΔlysR	H72	glucose	2	3	174000000	276000000
Psa NZ13ΔlysR	H96	glucose	2	1	138000000	182000000
Psa NZ13ΔlysR	H96	glucose	2	2
Psa NZ13ΔlysR	H96	glucose	2	3	204000000	200000000
Psa NZ13ΔlysR	H0	glucose	3	1	1380000	1560000
Psa NZ13ΔlysR	H0	glucose	3	2	1400000	1580000
Psa NZ13ΔlysR	H0	glucose	3	3	1460000	2000000
Psa NZ13ΔlysR	H48	glucose	3	1	7800000	7200000
Psa NZ13ΔlysR	H48	glucose	3	2	7400000	7000000
Psa NZ13ΔlysR	H48	glucose	3	3	7000000	9800000
Psa NZ13ΔlysR	H72	glucose	3	1	36000000	48000000
Psa NZ13ΔlysR	H72	glucose	3	2	56000000	56000000
Psa NZ13ΔlysR	H72	glucose	3	3	72000000	46000000
Psa NZ13ΔlysR	H96	glucose	3	1	156000000	152000000
Psa NZ13ΔlysR	H96	glucose	3	2	92000000	66000000
Psa NZ13ΔlysR	H96	glucose	3	3	192000000	172000000
Psa NZ13Δlpr	H0	glucose	1	1	1720000	1780000
Psa NZ13Δlpr	H0	glucose	1	2	1960000	1580000
Psa NZ13Δlpr	H0	glucose	1	3	1760000	2100000
Psa NZ13Δlpr	H48	glucose	1	1	9400000	5000000
Psa NZ13Δlpr	H48	glucose	1	2	8200000	8000000
Psa NZ13Δlpr	H48	glucose	1	3	7800000	8800000
Psa NZ13Δlpr	H72	glucose	1	1	82000000	74000000
Psa NZ13Δlpr	H72	glucose	1	2	54000000	76000000
Psa NZ13Δlpr	H72	glucose	1	3	44000000	42000000
Psa NZ13Δlpr	H96	glucose	1	1	212000000	188000000
Psa NZ13Δlpr	H96	glucose	1	2	232000000	152000000
Psa NZ13Δlpr	H96	glucose	1	3	288000000	244000000
Psa NZ13Δlpr	H0	glucose	2	1	2060000	1840000
Psa NZ13Δlpr	H0	glucose	2	2	1900000	2100000
Psa NZ13Δlpr	H0	glucose	2	3	1660000	1460000
Psa NZ13Δlpr	H48	glucose	2	1	11200000	8200000
Psa NZ13Δlpr	H48	glucose	2	2	12800000	9800000
Psa NZ13Δlpr	H48	glucose	2	3	9800000	9600000
Psa NZ13Δlpr	H72	glucose	2	1	66000000	40000000
Psa NZ13Δlpr	H72	glucose	2	2	66000000	68000000
Psa NZ13Δlpr	H72	glucose	2	3	90000000	72000000
Psa NZ13Δlpr	H96	glucose	2	1	168000000	118000000
Psa NZ13Δlpr	H96	glucose	2	2	140000000	126000000
Psa NZ13Δlpr	H96	glucose	2	3	172000000	118000000
Psa NZ13Δlpr	H0	glucose	3	1	1720000	1700000
Psa NZ13Δlpr	H0	glucose	3	2	1340000	1580000
Psa NZ13Δlpr	H0	glucose	3	3
Psa NZ13Δlpr	H48	glucose	3	1	24400000	37600000
Psa NZ13Δlpr	H48	glucose	3	2	24400000	37600000
Psa NZ13Δlpr	H48	glucose	3	3
Psa NZ13Δlpr	H72	glucose	3	1	148000000	180000000
Psa NZ13Δlpr	H72	glucose	3	2	216000000	176000000
Psa NZ13Δlpr	H72	glucose	3	3
Psa NZ13Δlpr	H96	glucose	3	1
Psa NZ13Δlpr	H96	glucose	3	2	138000000	154000000
Psa NZ13Δlpr	H96	glucose	3	3	144000000	120000000
Psa NZ13	H0	succinate	1	1	4280000	4440000
Psa NZ13	H0	succinate	1	2	4560000	4660000
Psa NZ13	H0	succinate	1	3	4840000	4880000
Psa NZ13	H48	succinate	1	1	18700000	19800000
Psa NZ13	H48	succinate	1	2	18300000	19000000
Psa NZ13	H48	succinate	1	3	18200000	19400000
Psa NZ13	H72	succinate	1	1	266000000	294000000
Psa NZ13	H72	succinate	1	2	348000000	380000000
Psa NZ13	H72	succinate	1	3	202000000	24000000
Psa NZ13	H96	succinate	1	1	300000000	312000000
Psa NZ13	H96	succinate	1	2	278000000	368000000
Psa NZ13	H96	succinate	1	3	208000000	194000000
Psa NZ13	H0	succinate	2	1	460000	430000
Psa NZ13	H0	succinate	2	2	1680000	1430000
Psa NZ13	H0	succinate	2	3	1650000	1980000
Psa NZ13	H48	succinate	2	1	61600000	39400000
Psa NZ13	H48	succinate	2	2	34200000	28000000
Psa NZ13	H48	succinate	2	3	354000000	300000000
Psa NZ13	H72	succinate	2	1	344000000	336000000
Psa NZ13	H72	succinate	2	2	448000000	372000000
Psa NZ13	H72	succinate	2	3	492000000	426000000
Psa NZ13	H96	succinate	2	1	104000000	108000000
Psa NZ13	H96	succinate	2	2	64000000	46000000
Psa NZ13	H96	succinate	2	3	36000000	40000000
Psa NZ13	H0	succinate	3	1	2270000	2410000
Psa NZ13	H0	succinate	3	2	1880000	2340000
Psa NZ13	H0	succinate	3	3	2550000	3000000
Psa NZ13	H48	succinate	3	1	16000000	11000000
Psa NZ13	H48	succinate	3	2	12000000	12000000
Psa NZ13	H48	succinate	3	3	13000000	23000000
Psa NZ13	H72	succinate	3	1	254000000	296000000
Psa NZ13	H72	succinate	3	2	216000000	84000000
Psa NZ13	H72	succinate	3	3	218000000	266000000
Psa NZ13	H96	succinate	3	1	276000000	360000000
Psa NZ13	H96	succinate	3	2	318000000	430000000
Psa NZ13	H96	succinate	3	3	430000000	402000000
Psa NZ13ΔTn6212	H0	succinate	1	1	2600000	2940000
Psa NZ13ΔTn6212	H0	succinate	1	2	3700000	4220000
Psa NZ13ΔTn6212	H0	succinate	1	3	3960000	2020000
Psa NZ13ΔTn6212	H48	succinate	1	1	6600000	16100000
Psa NZ13ΔTn6212	H48	succinate	1	2	7100000	21300000
Psa NZ13ΔTn6212	H48	succinate	1	3	5700000	20100000
Psa NZ13ΔTn6212	H72	succinate	1	1	46000000	468000000
Psa NZ13ΔTn6212	H72	succinate	1	2	48000000	518000000
Psa NZ13ΔTn6212	H72	succinate	1	3	48000000	356000000
Psa NZ13ΔTn6212	H96	succinate	1	1	44000000	486000000
Psa NZ13ΔTn6212	H96	succinate	1	2	68000000	434000000
Psa NZ13ΔTn6212	H96	succinate	1	3	82000000	544000000
Psa NZ13ΔTn6212	H0	succinate	2	1	2190000	2590000
Psa NZ13ΔTn6212	H0	succinate	2	2	3200000	1900000
Psa NZ13ΔTn6212	H0	succinate	2	3	1840000	2360000
Psa NZ13ΔTn6212	H48	succinate	2	1	10500000	28500000
Psa NZ13ΔTn6212	H48	succinate	2	2	11700000	28100000
Psa NZ13ΔTn6212	H48	succinate	2	3	16200000	36100000
Psa NZ13ΔTn6212	H72	succinate	2	1	160000000	748000000
Psa NZ13ΔTn6212	H72	succinate	2	2	88000000	404000000
Psa NZ13ΔTn6212	H72	succinate	2	3	212000000	688000000
Psa NZ13ΔTn6212	H96	succinate	2	1	30000000	208000000
Psa NZ13ΔTn6212	H96	succinate	2	2	8000000	68000000
Psa NZ13ΔTn6212	H96	succinate	2	3	14000000	40000000
Psa NZ13ΔTn6212	H0	succinate	3	1	2290000	2740000
Psa NZ13ΔTn6212	H0	succinate	3	2	2170000	2950000
Psa NZ13ΔTn6212	H0	succinate	3	3	1930000	2360000
Psa NZ13ΔTn6212	H48	succinate	3	1	3000000	16000000
Psa NZ13ΔTn6212	H48	succinate	3	2	6000000	13000000
Psa NZ13ΔTn6212	H48	succinate	3	3	7000000	37000000
Psa NZ13ΔTn6212	H72	succinate	3	1	32000000	530000000
Psa NZ13ΔTn6212	H72	succinate	3	2	34000000	350000000
Psa NZ13ΔTn6212	H72	succinate	3	3	34000000	480000000
Psa NZ13ΔTn6212	H96	succinate	3	1	56000000	986000000
Psa NZ13ΔTn6212	H96	succinate	3	2	26000000	722000000
Psa NZ13ΔTn6212	H96	succinate	3	3	34000000	654000000
Psa NZ13Δeno	H0	succinate	1	1	5520000	2560000
Psa NZ13Δeno	H0	succinate	1	2	3140000	3520000
Psa NZ13Δeno	H0	succinate	1	3	2820000	2990000
Psa NZ13Δeno	H48	succinate	1	1	24300000	21900000
Psa NZ13Δeno	H48	succinate	1	2	27000000	26000000
Psa NZ13Δeno	H48	succinate	1	3	37900000	33600000
Psa NZ13Δeno	H72	succinate	1	1	184000000	231000000
Psa NZ13Δeno	H72	succinate	1	2	209000000	162000000
Psa NZ13Δeno	H72	succinate	1	3	266000000	238000000
Psa NZ13Δeno	H96	succinate	1	1	198000000	162000000
Psa NZ13Δeno	H96	succinate	1	2	238000000	250000000
Psa NZ13Δeno	H96	succinate	1	3	210000000	146000000
Psa NZ13Δeno	H0	succinate	2	1	120000	60000
Psa NZ13Δeno	H0	succinate	2	2	3280000	3230000
Psa NZ13Δeno	H0	succinate	2	3	6360000	6160000
Psa NZ13Δeno	H48	succinate	2	1	40600000	30100000
Psa NZ13Δeno	H48	succinate	2	2	45000000	36500000
Psa NZ13Δeno	H48	succinate	2	3	48000000	41000000
Psa NZ13Δeno	H72	succinate	2	1	489000000	345000000
Psa NZ13Δeno	H72	succinate	2	2	352000000	280000000
Psa NZ13Δeno	H72	succinate	2	3	436000000	332000000
Psa NZ13Δeno	H96	succinate	2	1	38000000	28000000
Psa NZ13Δeno	H96	succinate	2	2	10000000	20000000
Psa NZ13Δeno	H96	succinate	2	3	10000000	10000000
Psa NZ13Δeno	H0	succinate	3	1	1750000	2600000
Psa NZ13Δeno	H0	succinate	3	2	2590000	2420000
Psa NZ13Δeno	H0	succinate	3	3	2250000	2270000
Psa NZ13Δeno	H48	succinate	3	1	15000000	33000000
Psa NZ13Δeno	H48	succinate	3	2	22000000	25000000
Psa NZ13Δeno	H48	succinate	3	3	19000000	34000000
Psa NZ13Δeno	H72	succinate	3	1	130000000	324000000
Psa NZ13Δeno	H72	succinate	3	2	154000000	158000000
Psa NZ13Δeno	H72	succinate	3	3	262000000	306000000
Psa NZ13Δeno	H96	succinate	3	1	244000000	484000000
Psa NZ13Δeno	H96	succinate	3	2	314000000	354000000
Psa NZ13Δeno	H96	succinate	3	3	278000000	398000000
Psa NZ13ΔdctT	H0	succinate	1	1	3360000	3340000
Psa NZ13ΔdctT	H0	succinate	1	2	3560000	3540000
Psa NZ13ΔdctT	H0	succinate	1	3	3100000	3080000
Psa NZ13ΔdctT	H48	succinate	1	1	38900000	38900000
Psa NZ13ΔdctT	H48	succinate	1	2	28900000	31000000
Psa NZ13ΔdctT	H48	succinate	1	3	29400000	25300000
Psa NZ13ΔdctT	H72	succinate	1	1	234000000	256000000
Psa NZ13ΔdctT	H72	succinate	1	2	210000000	204000000
Psa NZ13ΔdctT	H72	succinate	1	3	278000000	232000000
Psa NZ13ΔdctT	H96	succinate	1	1	356000000	310000000
Psa NZ13ΔdctT	H96	succinate	1	2	164000000	154000000
Psa NZ13ΔdctT	H96	succinate	1	3	180000000	126000000
Psa NZ13ΔdctT	H0	succinate	2	1	2800000	3160000
Psa NZ13ΔdctT	H0	succinate	2	2	2440000	2660000
Psa NZ13ΔdctT	H0	succinate	2	3	3740000	3640000
Psa NZ13ΔdctT	H48	succinate	2	1	32600000	30800000
Psa NZ13ΔdctT	H48	succinate	2	2	40000000	31800000
Psa NZ13ΔdctT	H48	succinate	2	3	61200000	48200000
Psa NZ13ΔdctT	H72	succinate	2	1	408000000	432000000
Psa NZ13ΔdctT	H72	succinate	2	2	292000000	276000000
Psa NZ13ΔdctT	H72	succinate	2	3	220000000	336000000
Psa NZ13ΔdctT	H96	succinate	2	1	122000000	68000000
Psa NZ13ΔdctT	H96	succinate	2	2	86000000	62000000
Psa NZ13ΔdctT	H96	succinate	2	3	30000000	28000000
Psa NZ13ΔdctT	H0	succinate	3	1	2020000	1970000
Psa NZ13ΔdctT	H0	succinate	3	2	1840000	2610000
Psa NZ13ΔdctT	H0	succinate	3	3	1940000	2710000
Psa NZ13ΔdctT	H48	succinate	3	1	17000000	16000000
Psa NZ13ΔdctT	H48	succinate	3	2	7000000	14000000
Psa NZ13ΔdctT	H48	succinate	3	3	20000000	34000000
Psa NZ13ΔdctT	H72	succinate	3	1	150000000	240000000
Psa NZ13ΔdctT	H72	succinate	3	2	104000000	108000000
Psa NZ13ΔdctT	H72	succinate	3	3	156000000	326000000
Psa NZ13ΔdctT	H96	succinate	3	1	200000000	439000000
Psa NZ13ΔdctT	H96	succinate	3	2	216000000	420000000
Psa NZ13ΔdctT	H96	succinate	3	3	188000000	412000000
Psa NZ13Δ1	H0	succinate	1	1	1560000	2080000
Psa NZ13Δ1	H0	succinate	1	2	1820000	1740000
Psa NZ13Δ1	H0	succinate	1	3	1660000	2020000
Psa NZ13Δ1	H48	succinate	1	1
Psa NZ13Δ1	H48	succinate	1	2	17800000	19800000
Psa NZ13Δ1	H48	succinate	1	3	20600000	20600000
Psa NZ13Δ1	H72	succinate	1	1	256000000	220000000
Psa NZ13Δ1	H72	succinate	1	2	324000000	252000000
Psa NZ13Δ1	H72	succinate	1	3	216000000	244000000
Psa NZ13Δ1	H96	succinate	1	1	336000000	308000000
Psa NZ13Δ1	H96	succinate	1	2	368000000	232000000
Psa NZ13Δ1	H96	succinate	1	3	378000000	276000000
Psa NZ13Δ1	H0	succinate	2	1	2100000	1640000
Psa NZ13Δ1	H0	succinate	2	2	2020000	1620000
Psa NZ13Δ1	H0	succinate	2	3	1240000	1680000
Psa NZ13Δ1	H48	succinate	2	1	44000000	34000000
Psa NZ13Δ1	H48	succinate	2	2	34000000	30000000
Psa NZ13Δ1	H48	succinate	2	3	30000000	26000000
Psa NZ13Δ1	H72	succinate	2	1	176000000	188000000
Psa NZ13Δ1	H72	succinate	2	2	188000000	92000000
Psa NZ13Δ1	H72	succinate	2	3	252000000	144000000
Psa NZ13Δ1	H96	succinate	2	1	200000000	120000000
Psa NZ13Δ1	H96	succinate	2	2	188000000	84000000
Psa NZ13Δ1	H96	succinate	2	3	192000000	132000000
Psa NZ13Δ1	H0	succinate	3	1	2000000	2240000
Psa NZ13Δ1	H0	succinate	3	2	1320000	1080000
Psa NZ13Δ1	H0	succinate	3	3	1860000	1800000
Psa NZ13Δ1	H48	succinate	3	1	1600000	1800000
Psa NZ13Δ1	H48	succinate	3	2	1600000	1080000
Psa NZ13Δ1	H48	succinate	3	3	1000000	1400000
Psa NZ13Δ1	H72	succinate	3	1	10000000	9000000
Psa NZ13Δ1	H72	succinate	3	2	4000000	7000000
Psa NZ13Δ1	H72	succinate	3	3	7000000	10000000
Psa NZ13Δ1	H96	succinate	3	1	44000000	44000000
Psa NZ13Δ1	H96	succinate	3	2	48000000	42000000
Psa NZ13Δ1	H96	succinate	3	3	62000000	96000000
Psa NZ13Δ2	H0	succinate	1	1	1720000	1700000
Psa NZ13Δ2	H0	succinate	1	2	1620000	1560000
Psa NZ13Δ2	H0	succinate	1	3	1340000	2180000
Psa NZ13Δ2	H48	succinate	1	1	22800000	20600000
Psa NZ13Δ2	H48	succinate	1	2	20800000	21000000
Psa NZ13Δ2	H48	succinate	1	3	17000000	17400000
Psa NZ13Δ2	H72	succinate	1	1	264000000	232000000
Psa NZ13Δ2	H72	succinate	1	2	312000000	300000000
Psa NZ13Δ2	H72	succinate	1	3	280000000	292000000
Psa NZ13Δ2	H96	succinate	1	1	296000000	308000000
Psa NZ13Δ2	H96	succinate	1	2	268000000	300000000
Psa NZ13Δ2	H96	succinate	1	3	312000000	280000000
Psa NZ13Δ2	H0	succinate	2	1	1320000	1980000
Psa NZ13Δ2	H0	succinate	2	2	1540000	1420000
Psa NZ13Δ2	H0	succinate	2	3	1640000	1620000
Psa NZ13Δ2	H48	succinate	2	1	44000000	40000000
Psa NZ13Δ2	H48	succinate	2	2	26000000	16000000
Psa NZ13Δ2	H48	succinate	2	3	66000000	34000000
Psa NZ13Δ2	H72	succinate	2	1	188000000	144000000
Psa NZ13Δ2	H72	succinate	2	2	228000000	192000000
Psa NZ13Δ2	H72	succinate	2	3	332000000	124000000
Psa NZ13Δ2	H96	succinate	2	1	236000000	164000000
Psa NZ13Δ2	H96	succinate	2	2	380000000	244000000
Psa NZ13Δ2	H96	succinate	2	3	180000000	236000000
Psa NZ13Δ2	H0	succinate	3	1	2160000	1960000
Psa NZ13Δ2	H0	succinate	3	2	1600000	1920000
Psa NZ13Δ2	H0	succinate	3	3	1220000	1100000
Psa NZ13Δ2	H48	succinate	3	1	1600000	1600000
Psa NZ13Δ2	H48	succinate	3	2	2200000	1600000
Psa NZ13Δ2	H48	succinate	3	3	2000000	2200000
Psa NZ13Δ2	H72	succinate	3	1	14000000	25000000
Psa NZ13Δ2	H72	succinate	3	2	15000000	14000000
Psa NZ13Δ2	H72	succinate	3	3	10000000	11000000
Psa NZ13Δ2	H96	succinate	3	1	62000000	58000000
Psa NZ13Δ2	H96	succinate	3	2	78000000	66000000
Psa NZ13Δ2	H96	succinate	3	3	110000000	112000000
Psa NZ13Δ3	H0	succinate	1	1	1260000	1300000
Psa NZ13Δ3	H0	succinate	1	2	1500000	1440000
Psa NZ13Δ3	H0	succinate	1	3	1680000	1560000
Psa NZ13Δ3	H48	succinate	1	1	12000000	48000000
Psa NZ13Δ3	H48	succinate	1	2	12000000	28000000
Psa NZ13Δ3	H48	succinate	1	3	12000000	44000000
Psa NZ13Δ3	H72	succinate	1	1	90000000	494000000
Psa NZ13Δ3	H72	succinate	1	2	52000000	402000000
Psa NZ13Δ3	H72	succinate	1	3	56000000	396000000
Psa NZ13Δ3	H96	succinate	1	1	72000000	488000000
Psa NZ13Δ3	H96	succinate	1	2	60000000	520000000
Psa NZ13Δ3	H96	succinate	1	3	64000000	424000000
Psa NZ13Δ3	H0	succinate	2	1	1880000	1640000
Psa NZ13Δ3	H0	succinate	2	2	1520000	1940000
Psa NZ13Δ3	H0	succinate	2	3	1940000	1760000
Psa NZ13Δ3	H48	succinate	2	1	16000000	40000000
Psa NZ13Δ3	H48	succinate	2	2	14000000	38000000
Psa NZ13Δ3	H48	succinate	2	3	14000000	22000000
Psa NZ13Δ3	H72	succinate	2	1	88000000	280000000
Psa NZ13Δ3	H72	succinate	2	2	48000000	216000000
Psa NZ13Δ3	H72	succinate	2	3	88000000	360000000
Psa NZ13Δ3	H96	succinate	2	1	88000000	296000000
Psa NZ13Δ3	H96	succinate	2	2	52000000	184000000
Psa NZ13Δ3	H96	succinate	2	3	144000000	588000000
Psa NZ13Δ3	H0	succinate	3	1	1640000	3800000
Psa NZ13Δ3	H0	succinate	3	2	1420000	2600000
Psa NZ13Δ3	H0	succinate	3	3	1800000	1800000
Psa NZ13Δ3	H48	succinate	3	1	1690000	3800000
Psa NZ13Δ3	H48	succinate	3	2	1540000	2600000
Psa NZ13Δ3	H48	succinate	3	3	1800000	1800000
Psa NZ13Δ3	H72	succinate	3	1	2000000	15000000
Psa NZ13Δ3	H72	succinate	3	2	2000000	29000000
Psa NZ13Δ3	H72	succinate	3	3	2000000	22000000
Psa NZ13Δ3	H96	succinate	3	1	2000000	190000000
Psa NZ13Δ3	H96	succinate	3	2	6000000	180000000
Psa NZ13Δ3	H96	succinate	3	3	8000000	164000000
Psa NZ13Δcta	H0	succinate	1	1	1600000	1400000
Psa NZ13Δcta	H0	succinate	1	2	1400000	1440000
Psa NZ13Δcta	H0	succinate	1	3	1360000	1200000
Psa NZ13Δcta	H48	succinate	1	1	54000000	90000000
Psa NZ13Δcta	H48	succinate	1	2	28000000	82000000
Psa NZ13Δcta	H48	succinate	1	3	38000000	58000000
Psa NZ13Δcta	H72	succinate	1	1	108000000	108000000
Psa NZ13Δcta	H72	succinate	1	2	114000000	128000000
Psa NZ13Δcta	H72	succinate	1	3	90000000	118000000
Psa NZ13Δcta	H96	succinate	1	1	58000000	90000000
Psa NZ13Δcta	H96	succinate	1	2	46000000	58000000
Psa NZ13Δcta	H96	succinate	1	3	42000000	40000000
Psa NZ13Δcta	H0	succinate	2	1	1800000	1340000
Psa NZ13Δcta	H0	succinate	2	2	1220000	1600000
Psa NZ13Δcta	H0	succinate	2	3	1620000	1620000
Psa NZ13Δcta	H48	succinate	2	1	38000000	92000000
Psa NZ13Δcta	H48	succinate	2	2	10000000	76000000
Psa NZ13Δcta	H48	succinate	2	3	26000000	156000000
Psa NZ13Δcta	H72	succinate	2	1	38000000	172000000
Psa NZ13Δcta	H72	succinate	2	2	20000000	164000000
Psa NZ13Δcta	H72	succinate	2	3	68000000	186000000
Psa NZ13Δcta	H96	succinate	2	1	24000000	54000000
Psa NZ13Δcta	H96	succinate	2	2	12000000	20000000
Psa NZ13Δcta	H96	succinate	2	3	4000000	8000000
Psa NZ13Δcta	H0	succinate	3	1	1400000	1980000
Psa NZ13Δcta	H0	succinate	3	2	1600000	2000000
Psa NZ13Δcta	H0	succinate	3	3	1760000	1680000
Psa NZ13Δcta	H48	succinate	3	1	25600000	26600000
Psa NZ13Δcta	H48	succinate	3	2	31200000	37800000
Psa NZ13Δcta	H48	succinate	3	3	33200000	34000000
Psa NZ13Δcta	H72	succinate	3	1	156000000	178000000
Psa NZ13Δcta	H72	succinate	3	2	74000000	88000000
Psa NZ13Δcta	H72	succinate	3	3	136000000	180000000
Psa NZ13Δcta	H96	succinate	3	1	222000000	240000000
Psa NZ13Δcta	H96	succinate	3	2	134000000	164000000
Psa NZ13Δcta	H96	succinate	3	3	182000000	190000000
Psa NZ13ΔlysR	H0	succinate	1	1	1500000	1120000
Psa NZ13ΔlysR	H0	succinate	1	2	1580000	1380000
Psa NZ13ΔlysR	H0	succinate	1	3	1440000	1700000
Psa NZ13ΔlysR	H48	succinate	1	1	38000000	60000000
Psa NZ13ΔlysR	H48	succinate	1	2	44000000	98000000
Psa NZ13ΔlysR	H48	succinate	1	3	70000000	102000000
Psa NZ13ΔlysR	H72	succinate	1	1	16000000	56000000
Psa NZ13ΔlysR	H72	succinate	1	2	38000000	84000000
Psa NZ13ΔlysR	H72	succinate	1	3	62000000	192000000
Psa NZ13ΔlysR	H96	succinate	1	1	92000000	138000000
Psa NZ13ΔlysR	H96	succinate	1	2	108000000	180000000
Psa NZ13ΔlysR	H96	succinate	1	3	128000000	282000000
Psa NZ13ΔlysR	H0	succinate	2	1	1300000	1480000
Psa NZ13ΔlysR	H0	succinate	2	2	1320000	1540000
Psa NZ13ΔlysR	H0	succinate	2	3	1240000	1600000
Psa NZ13ΔlysR	H48	succinate	2	1	4000000	94000000
Psa NZ13ΔlysR	H48	succinate	2	2	2000000	54000000
Psa NZ13ΔlysR	H48	succinate	2	3	2000000	56000000
Psa NZ13ΔlysR	H72	succinate	2	1	8000000	200000000
Psa NZ13ΔlysR	H72	succinate	2	2	8000000	264000000
Psa NZ13ΔlysR	H72	succinate	2	3	4000000	384000000
Psa NZ13ΔlysR	H96	succinate	2	1	4000000	64000000
Psa NZ13ΔlysR	H96	succinate	2	2	4000000	144000000
Psa NZ13ΔlysR	H96	succinate	2	3	2000000	12000000
Psa NZ13ΔlysR	H0	succinate	3	1	1260000	1600000
Psa NZ13ΔlysR	H0	succinate	3	2	1480000	1680000
Psa NZ13ΔlysR	H0	succinate	3	3	1580000	1720000
Psa NZ13ΔlysR	H48	succinate	3	1	12800000	43200000
Psa NZ13ΔlysR	H48	succinate	3	2	20800000	48800000
Psa NZ13ΔlysR	H48	succinate	3	3	4800000	10800000
Psa NZ13ΔlysR	H72	succinate	3	1	104000000	258000000
Psa NZ13ΔlysR	H72	succinate	3	2	72000000	238000000
Psa NZ13ΔlysR	H72	succinate	3	3	58000000	236000000
Psa NZ13ΔlysR	H96	succinate	3	1	100000000	340000000
Psa NZ13ΔlysR	H96	succinate	3	2	204000000	340000000
Psa NZ13ΔlysR	H96	succinate	3	3	176000000	600000000
Psa NZ13Δlpr	H0	succinate	1	1	1060000	1020000
Psa NZ13Δlpr	H0	succinate	1	2	1460000	1700000
Psa NZ13Δlpr	H0	succinate	1	3	1500000	1760000
Psa NZ13Δlpr	H48	succinate	1	1	30000000	24000000
Psa NZ13Δlpr	H48	succinate	1	2	48000000	20000000
Psa NZ13Δlpr	H48	succinate	1	3	34000000	36000000
Psa NZ13Δlpr	H72	succinate	1	1	192000000	60000000
Psa NZ13Δlpr	H72	succinate	1	2	204000000	140000000
Psa NZ13Δlpr	H72	succinate	1	3	236000000	112000000
Psa NZ13Δlpr	H96	succinate	1	1	170000000	86000000
Psa NZ13Δlpr	H96	succinate	1	2	246000000	156000000
Psa NZ13Δlpr	H96	succinate	1	3	278000000	134000000
Psa NZ13Δlpr	H0	succinate	2	1	1980000	2020000
Psa NZ13Δlpr	H0	succinate	2	2	2080000	1920000
Psa NZ13Δlpr	H0	succinate	2	3	1380000	1640000
Psa NZ13Δlpr	H48	succinate	2	1	13400000	12600000
Psa NZ13Δlpr	H48	succinate	2	2	23200000	28200000
Psa NZ13Δlpr	H48	succinate	2	3	19800000	29800000
Psa NZ13Δlpr	H72	succinate	2	1	110000000	124000000
Psa NZ13Δlpr	H72	succinate	2	2	104000000	176000000
Psa NZ13Δlpr	H72	succinate	2	3	144000000	162000000
Psa NZ13Δlpr	H96	succinate	2	1	106000000	196000000
Psa NZ13Δlpr	H96	succinate	2	2	170000000	190000000
Psa NZ13Δlpr	H96	succinate	2	3	158000000	178000000
Psa NZ13	H0	malate	1	1	2080000	2080000
Psa NZ13	H0	malate	1	2	1860000	2020000
Psa NZ13	H0	malate	1	3	2140000	2680000
Psa NZ13	H48	malate	1	1	74000000	66000000
Psa NZ13	H48	malate	1	2	78000000	74000000
Psa NZ13	H48	malate	1	3	78000000	80000000
Psa NZ13	H72	malate	1	1	224000000	156000000
Psa NZ13	H72	malate	1	2	272000000	260000000
Psa NZ13	H72	malate	1	3	276000000	164000000
Psa NZ13	H96	malate	1	1	360000000	348000000
Psa NZ13	H96	malate	1	2	376000000	284000000
Psa NZ13	H96	malate	1	3	276000000	220000000
Psa NZ13	H0	malate	2	1	1900000	1340000
Psa NZ13	H0	malate	2	2	1260000	1260000
Psa NZ13	H0	malate	2	3	1460000	1260000
Psa NZ13	H48	malate	2	1	10600000	9800000
Psa NZ13	H48	malate	2	2	17600000	16400000
Psa NZ13	H48	malate	2	3	17000000	17800000
Psa NZ13	H72	malate	2	1	236000000	292000000
Psa NZ13	H72	malate	2	2	256000000	308000000
Psa NZ13	H72	malate	2	3	340000000	308000000
Psa NZ13	H96	malate	2	1	356000000	392000000
Psa NZ13	H96	malate	2	2	384000000	440000000
Psa NZ13	H96	malate	2	3	280000000	272000000
Psa NZ13	H0	malate	3	1	1220000	1000000
Psa NZ13	H0	malate	3	2	2300000	1900000
Psa NZ13	H0	malate	3	3	1060000	1340000
Psa NZ13	H48	malate	3	1	6000000	11600000
Psa NZ13	H48	malate	3	2	7200000	6800000
Psa NZ13	H48	malate	3	3	15200000	17400000
Psa NZ13	H72	malate	3	1	272000000	316000000
Psa NZ13	H72	malate	3	2	160000000	196000000
Psa NZ13	H72	malate	3	3	208000000	268000000
Psa NZ13	H96	malate	3	1	200000000	312000000
Psa NZ13	H96	malate	3	2	324000000	372000000
Psa NZ13	H96	malate	3	3	204000000	300000000
Psa NZ13ΔTn6212	H0	malate	1	1	1980000	2280000
Psa NZ13ΔTn6212	H0	malate	1	2	1580000	2260000
Psa NZ13ΔTn6212	H0	malate	1	3	1760000	2240000
Psa NZ13ΔTn6212	H48	malate	1	1	78000000	80000000
Psa NZ13ΔTn6212	H48	malate	1	2	36000000	92000000
Psa NZ13ΔTn6212	H48	malate	1	3	68000000	78000000
Psa NZ13ΔTn6212	H72	malate	1	1	140000000	196000000
Psa NZ13ΔTn6212	H72	malate	1	2	120000000	166000000
Psa NZ13ΔTn6212	H72	malate	1	3	168000000	244000000
Psa NZ13ΔTn6212	H96	malate	1	1	268000000	986000000
Psa NZ13ΔTn6212	H96	malate	1	2	146000000	722000000
Psa NZ13ΔTn6212	H96	malate	1	3	108000000	654000000
Psa NZ13ΔTn6212	H0	malate	2	1	1200000	1200000
Psa NZ13ΔTn6212	H0	malate	2	2	1560000	1660000
Psa NZ13ΔTn6212	H0	malate	2	3	1540000	1080000
Psa NZ13ΔTn6212	H48	malate	2	1	6800000	18000000
Psa NZ13ΔTn6212	H48	malate	2	2	7200000	17200000
Psa NZ13ΔTn6212	H48	malate	2	3	8800000	21000000
Psa NZ13ΔTn6212	H72	malate	2	1	116000000	328000000
Psa NZ13ΔTn6212	H72	malate	2	2	100000000	376000000
Psa NZ13ΔTn6212	H72	malate	2	3	138000000	386000000
Psa NZ13ΔTn6212	H96	malate	2	1	146000000	362000000
Psa NZ13ΔTn6212	H96	malate	2	2	180000000	436000000
Psa NZ13ΔTn6212	H96	malate	2	3	116000000	424000000
Psa NZ13ΔTn6212	H0	malate	3	1	1200000	1440000
Psa NZ13ΔTn6212	H0	malate	3	2	1620000	1460000
Psa NZ13ΔTn6212	H0	malate	3	3	1880000	1400000
Psa NZ13ΔTn6212	H48	malate	3	1	2600000	7600000
Psa NZ13ΔTn6212	H48	malate	3	2	4400000	13000000
Psa NZ13ΔTn6212	H48	malate	3	3	9000000	21400000
Psa NZ13ΔTn6212	H72	malate	3	1	84000000	208000000
Psa NZ13ΔTn6212	H72	malate	3	2	80000000	378000000
Psa NZ13ΔTn6212	H72	malate	3	3	114000000	314000000
Psa NZ13ΔTn6212	H96	malate	3	1	68000000	280000000
Psa NZ13ΔTn6212	H96	malate	3	2	80000000	484000000
Psa NZ13ΔTn6212	H96	malate	3	3	60000000	272000000
Psa NZ13Δeno	H0	malate	1	1	1460000	1890000
Psa NZ13Δeno	H0	malate	1	2	1520000	2260000
Psa NZ13Δeno	H0	malate	1	3	1480000	1520000
Psa NZ13Δeno	H48	malate	1	1	76000000	58000000
Psa NZ13Δeno	H48	malate	1	2	92000000	82000000
Psa NZ13Δeno	H48	malate	1	3	106000000	66000000
Psa NZ13Δeno	H72	malate	1	1	252000000	202000000
Psa NZ13Δeno	H72	malate	1	2	260000000	256000000
Psa NZ13Δeno	H72	malate	1	3	208000000	224000000
Psa NZ13Δeno	H96	malate	1	1	260000000	188000000
Psa NZ13Δeno	H96	malate	1	2	230000000	194000000
Psa NZ13Δeno	H96	malate	1	3	176000000	152000000
Psa NZ13Δeno	H0	malate	2	1	2960000	2900000
Psa NZ13Δeno	H0	malate	2	2	1920000	1860000
Psa NZ13Δeno	H0	malate	2	3	3280000	2100000
Psa NZ13Δeno	H48	malate	2	1	13800000	12400000
Psa NZ13Δeno	H48	malate	2	2	18200000	13200000
Psa NZ13Δeno	H48	malate	2	3	13200000	12000000
Psa NZ13Δeno	H72	malate	2	1	312000000	248000000
Psa NZ13Δeno	H72	malate	2	2	208000000	272000000
Psa NZ13Δeno	H72	malate	2	3	176000000	204000000
Psa NZ13Δeno	H96	malate	2	1	268000000	336000000
Psa NZ13Δeno	H96	malate	2	2	284000000	368000000
Psa NZ13Δeno	H96	malate	2	3	296000000	328000000
Psa NZ13Δeno	H0	malate	3	1	1660000	1810000
Psa NZ13Δeno	H0	malate	3	2	1180000	1430000
Psa NZ13Δeno	H0	malate	3	3	1160000	1460000
Psa NZ13Δeno	H48	malate	3	1	10800000	10600000
Psa NZ13Δeno	H48	malate	3	2	15200000	12800000
Psa NZ13Δeno	H48	malate	3	3	18800000	20800000
Psa NZ13Δeno	H72	malate	3	1	104000000	108000000
Psa NZ13Δeno	H72	malate	3	2	160000000	206000000
Psa NZ13Δeno	H72	malate	3	3	272000000	312000000
Psa NZ13Δeno	H96	malate	3	1	144000000	268000000
Psa NZ13Δeno	H96	malate	3	2	268000000	256000000
Psa NZ13Δeno	H96	malate	3	3	212000000	252000000
Psa NZ13ΔdctT	H0	malate	1	1	1580000	1880000
Psa NZ13ΔdctT	H0	malate	1	2	1780000	1960000
Psa NZ13ΔdctT	H0	malate	1	3	1880000	2180000
Psa NZ13ΔdctT	H48	malate	1	1	76000000	96000000
Psa NZ13ΔdctT	H48	malate	1	2	62000000	88000000
Psa NZ13ΔdctT	H48	malate	1	3	54000000	80000000
Psa NZ13ΔdctT	H72	malate	1	1	332000000	296000000
Psa NZ13ΔdctT	H72	malate	1	2	196000000	220000000
Psa NZ13ΔdctT	H72	malate	1	3	248000000	232000000
Psa NZ13ΔdctT	H96	malate	1	1	252000000	296000000
Psa NZ13ΔdctT	H96	malate	1	2	156000000	184000000
Psa NZ13ΔdctT	H96	malate	1	3	140000000	184000000
Psa NZ13ΔdctT	H0	malate	2	1	1180000	1190000
Psa NZ13ΔdctT	H0	malate	2	2	1360000	1300000
Psa NZ13ΔdctT	H0	malate	2	3	1220000	880000
Psa NZ13ΔdctT	H48	malate	2	1	8200000	10200000
Psa NZ13ΔdctT	H48	malate	2	2	7600000	17600000
Psa NZ13ΔdctT	H48	malate	2	3	11000000	13400000
Psa NZ13ΔdctT	H72	malate	2	1	78000000	304000000
Psa NZ13ΔdctT	H72	malate	2	2	224000000	300000000
Psa NZ13ΔdctT	H72	malate	2	3	272000000	344000000
Psa NZ13ΔdctT	H96	malate	2	1	236000000	400000000
Psa NZ13ΔdctT	H96	malate	2	2	280000000	384000000
Psa NZ13ΔdctT	H96	malate	2	3	200000000	352000000
Psa NZ13ΔdctT	H0	malate	3	1	1800000	1370000
Psa NZ13ΔdctT	H0	malate	3	2	2020000	1280000
Psa NZ13ΔdctT	H0	malate	3	3	1320000	1420000
Psa NZ13ΔdctT	H48	malate	3	1	8000000	23200000
Psa NZ13ΔdctT	H48	malate	3	2	8000000	21600000
Psa NZ13ΔdctT	H48	malate	3	3	14600000	20600000
Psa NZ13ΔdctT	H72	malate	3	1	104000000	236000000
Psa NZ13ΔdctT	H72	malate	3	2	160000000	288000000
Psa NZ13ΔdctT	H72	malate	3	3	200000000	548000000
Psa NZ13ΔdctT	H96	malate	3	1	152000000	336000000
Psa NZ13ΔdctT	H96	malate	3	2	124000000	400000000
Psa NZ13ΔdctT	H96	malate	3	3	400000000	728000000
Psa NZ13Δ1	H0	malate	1	1	1680000	1620000
Psa NZ13Δ1	H0	malate	1	2	1120000	1480000
Psa NZ13Δ1	H0	malate	1	3	1720000	1520000
Psa NZ13Δ1	H48	malate	1	1	2400000	1200000
Psa NZ13Δ1	H48	malate	1	2	2400000	3400000
Psa NZ13Δ1	H48	malate	1	3	3600000	2200000
Psa NZ13Δ1	H72	malate	1	1	5400000	4000000
Psa NZ13Δ1	H72	malate	1	2	10000000	6400000
Psa NZ13Δ1	H72	malate	1	3	26400000	15400000
Psa NZ13Δ1	H96	malate	1	1	58000000	50000000
Psa NZ13Δ1	H96	malate	1	2	58000000	50000000
Psa NZ13Δ1	H96	malate	1	3	162000000	104000000
Psa NZ13Δ1	H0	malate	2	1	1500000	1760000
Psa NZ13Δ1	H0	malate	2	2	1880000	1200000
Psa NZ13Δ1	H0	malate	2	3	1520000	1500000
Psa NZ13Δ1	H48	malate	2	1
Psa NZ13Δ1	H48	malate	2	2	10000000	5800000
Psa NZ13Δ1	H48	malate	2	3	20200000	12600000
Psa NZ13Δ1	H72	malate	2	1	82000000	52000000
Psa NZ13Δ1	H72	malate	2	2	80000000	58000000
Psa NZ13Δ1	H72	malate	2	3	80000000	54000000
Psa NZ13Δ1	H96	malate	2	1	284000000	112000000
Psa NZ13Δ1	H96	malate	2	2		116000000
Psa NZ13Δ1	H96	malate	2	3	268000000	154000000
Psa NZ13Δ1	H0	malate	3	1	1640000	1800000
Psa NZ13Δ1	H0	malate	3	2	1800000	1880000
Psa NZ13Δ1	H0	malate	3	3	2040000	1760000
Psa NZ13Δ1	H48	malate	3	1	4600000	4600000
Psa NZ13Δ1	H48	malate	3	2	3000000	6000000
Psa NZ13Δ1	H48	malate	3	3	8000000	10000000
Psa NZ13Δ1	H72	malate	3	1	66000000	56000000
Psa NZ13Δ1	H72	malate	3	2	64000000	76000000
Psa NZ13Δ1	H72	malate	3	3	106000000	110000000
Psa NZ13Δ1	H96	malate	3	1	168000000	160000000
Psa NZ13Δ1	H96	malate	3	2	136000000	88000000
Psa NZ13Δ1	H96	malate	3	3	160000000	164000000
Psa NZ13Δ2	H0	malate	1	1	2020000	1900000
Psa NZ13Δ2	H0	malate	1	2	1120000	1640000
Psa NZ13Δ2	H0	malate	1	3	1560000	1480000
Psa NZ13Δ2	H48	malate	1	1	6200000	5000000
Psa NZ13Δ2	H48	malate	1	2	4200000	3800000
Psa NZ13Δ2	H48	malate	1	3	6400000	3600000
Psa NZ13Δ2	H72	malate	1	1	26800000	18200000
Psa NZ13Δ2	H72	malate	1	2	23600000	24200000
Psa NZ13Δ2	H72	malate	1	3	32400000	27600000
Psa NZ13Δ2	H96	malate	1	1	192000000	130000000
Psa NZ13Δ2	H96	malate	1	2	160000000	138000000
Psa NZ13Δ2	H96	malate	1	3	164000000	98000000
Psa NZ13Δ2	H0	malate	2	1	2020000	1560000
Psa NZ13Δ2	H0	malate	2	2	1740000	1840000
Psa NZ13Δ2	H0	malate	2	3	1740000	1480000
Psa NZ13Δ2	H48	malate	2	1	9400000	7400000
Psa NZ13Δ2	H48	malate	2	2	10000000	10000000
Psa NZ13Δ2	H48	malate	2	3	15800000	12800000
Psa NZ13Δ2	H72	malate	2	1	78000000	72000000
Psa NZ13Δ2	H72	malate	2	2	48000000	38000000
Psa NZ13Δ2	H72	malate	2	3	50000000	42000000
Psa NZ13Δ2	H96	malate	2	1	182000000	178000000
Psa NZ13Δ2	H96	malate	2	2	132000000	114000000
Psa NZ13Δ2	H96	malate	2	3	84000000	124000000
Psa NZ13Δ2	H0	malate	3	1	1700000	1880000
Psa NZ13Δ2	H0	malate	3	2	1720000	2040000
Psa NZ13Δ2	H0	malate	3	3	1640000	1740000
Psa NZ13Δ2	H48	malate	3	1	3200000	6200000
Psa NZ13Δ2	H48	malate	3	2	9800000	9600000
Psa NZ13Δ2	H48	malate	3	3	14000000	10200000
Psa NZ13Δ2	H72	malate	3	1	80000000	90000000
Psa NZ13Δ2	H72	malate	3	2	64000000	80000000
Psa NZ13Δ2	H72	malate	3	3	36000000	66000000
Psa NZ13Δ2	H96	malate	3	1	164000000	218000000
Psa NZ13Δ2	H96	malate	3	2	150000000	222000000
Psa NZ13Δ2	H96	malate	3	3	152000000	208000000
Psa NZ13Δ3	H0	malate	1	1	1480000	1820000
Psa NZ13Δ3	H0	malate	1	2	2120000	2120000
Psa NZ13Δ3	H0	malate	1	3	1360000	1840000
Psa NZ13Δ3	H48	malate	1	1	800000	2000000
Psa NZ13Δ3	H48	malate	1	2	2000000	2600000
Psa NZ13Δ3	H48	malate	1	3	4000000	7000000
Psa NZ13Δ3	H72	malate	1	1	7200000	27200000
Psa NZ13Δ3	H72	malate	1	2	8600000	37400000
Psa NZ13Δ3	H72	malate	1	3	24000000	53400000
Psa NZ13Δ3	H96	malate	1	1	42000000	160000000
Psa NZ13Δ3	H96	malate	1	2	76000000	176000000
Psa NZ13Δ3	H96	malate	1	3	96000000	192000000
Psa NZ13Δ3	H0	malate	2	1	1500000	1300000
Psa NZ13Δ3	H0	malate	2	2	1320000	1800000
Psa NZ13Δ3	H0	malate	2	3	1360000	1600000
Psa NZ13Δ3	H48	malate	2	1	2400000	9400000
Psa NZ13Δ3	H48	malate	2	2	1800000	11600000
Psa NZ13Δ3	H48	malate	2	3	4000000	18800000
Psa NZ13Δ3	H72	malate	2	1	6000000	96000000
Psa NZ13Δ3	H72	malate	2	2	22000000	94000000
Psa NZ13Δ3	H72	malate	2	3	32000000	118000000
Psa NZ13Δ3	H96	malate	2	1	70000000	274000000
Psa NZ13Δ3	H96	malate	2	2	66000000	146000000
Psa NZ13Δ3	H96	malate	2	3	58000000	182000000
Psa NZ13Δ3	H0	malate	3	1	1480000	1720000
Psa NZ13Δ3	H0	malate	3	2	1480000	1600000
Psa NZ13Δ3	H0	malate	3	3	1500000	1320000
Psa NZ13Δ3	H48	malate	3	1	4800000	12000000
Psa NZ13Δ3	H48	malate	3	2	7800000	14000000
Psa NZ13Δ3	H48	malate	3	3	9800000	20000000
Psa NZ13Δ3	H72	malate	3	1	66000000	164000000
Psa NZ13Δ3	H72	malate	3	2	60000000	134000000
Psa NZ13Δ3	H72	malate	3	3	32000000	72000000
Psa NZ13Δ3	H96	malate	3	1	86000000	230000000
Psa NZ13Δ3	H96	malate	3	2	74000000	134000000
Psa NZ13Δ3	H96	malate	3	3	108000000	214000000
Psa NZ13Δcta	H0	malate	1	1	1720000	1580000
Psa NZ13Δcta	H0	malate	1	2	1760000	1560000
Psa NZ13Δcta	H0	malate	1	3	1560000	1340000
Psa NZ13Δcta	H48	malate	1	1	25800000	27000000
Psa NZ13Δcta	H48	malate	1	2	23000000	27400000
Psa NZ13Δcta	H48	malate	1	3	25800000	26800000
Psa NZ13Δcta	H72	malate	1	1	164000000	238000000
Psa NZ13Δcta	H72	malate	1	2	202000000	186000000
Psa NZ13Δcta	H72	malate	1	3	152000000	192000000
Psa NZ13Δcta	H96	malate	1	1	320000000	372000000
Psa NZ13Δcta	H96	malate	1	2	224000000	272000000
Psa NZ13Δcta	H96	malate	1	3	178000000	226000000
Psa NZ13Δcta	H0	malate	2	1	1540000	1480000
Psa NZ13Δcta	H0	malate	2	2	1600000	1640000
Psa NZ13Δcta	H0	malate	2	3	1880000	1880000
Psa NZ13Δcta	H48	malate	2	1	32800000	43600000
Psa NZ13Δcta	H48	malate	2	2	32400000	40000000
Psa NZ13Δcta	H48	malate	2	3	29600000	25600000
Psa NZ13Δcta	H72	malate	2	1	204000000	230000000
Psa NZ13Δcta	H72	malate	2	2	230000000	282000000
Psa NZ13Δcta	H72	malate	2	3	178000000	194000000
Psa NZ13Δcta	H96	malate	2	1	256000000	384000000
Psa NZ13Δcta	H96	malate	2	2	272000000	280000000
Psa NZ13Δcta	H96	malate	2	3	190000000	226000000
Psa NZ13Δcta	H0	malate	3	1	1600000	1280000
Psa NZ13Δcta	H0	malate	3	2	1700000	1180000
Psa NZ13Δcta	H0	malate	3	3	1680000	1320000
Psa NZ13Δcta	H48	malate	3	1	58000000	54000000
Psa NZ13Δcta	H48	malate	3	2	62000000	28000000
Psa NZ13Δcta	H48	malate	3	3	48000000	50000000
Psa NZ13Δcta	H72	malate	3	1	256000000	300000000
Psa NZ13Δcta	H72	malate	3	2	236000000	236000000
Psa NZ13Δcta	H72	malate	3	3	344000000	224000000
Psa NZ13Δcta	H96	malate	3	1	286000000	266000000
Psa NZ13Δcta	H96	malate	3	2	228000000	176000000
Psa NZ13Δcta	H96	malate	3	3	344000000	232000000
Psa NZ13ΔlysR	H0	malate	1	1	1960000	1480000
Psa NZ13ΔlysR	H0	malate	1	2	1660000	1120000
Psa NZ13ΔlysR	H0	malate	1	3	1560000	1600000
Psa NZ13ΔlysR	H48	malate	1	1	33400000	32000000
Psa NZ13ΔlysR	H48	malate	1	2	27000000	29800000
Psa NZ13ΔlysR	H48	malate	1	3	34400000	31400000
Psa NZ13ΔlysR	H72	malate	1	1	152000000	206000000
Psa NZ13ΔlysR	H72	malate	1	2	124000000	154000000
Psa NZ13ΔlysR	H72	malate	1	3	130000000	174000000
Psa NZ13ΔlysR	H96	malate	1	1	258000000	296000000
Psa NZ13ΔlysR	H96	malate	1	2	226000000	264000000
Psa NZ13ΔlysR	H96	malate	1	3	248000000	274000000
Psa NZ13ΔlysR	H0	malate	2	1	1600000	1620000
Psa NZ13ΔlysR	H0	malate	2	2	1720000	1900000
Psa NZ13ΔlysR	H0	malate	2	3	1360000	1600000
Psa NZ13ΔlysR	H48	malate	2	1	26000000	30200000
Psa NZ13ΔlysR	H48	malate	2	2	26000000	43200000
Psa NZ13ΔlysR	H48	malate	2	3	28200000	23400000
Psa NZ13ΔlysR	H72	malate	2	1	220000000	224000000
Psa NZ13ΔlysR	H72	malate	2	2	238000000	230000000
Psa NZ13ΔlysR	H72	malate	2	3	162000000	186000000
Psa NZ13ΔlysR	H96	malate	2	1	326000000	304000000
Psa NZ13ΔlysR	H96	malate	2	2	304000000	320000000
Psa NZ13ΔlysR	H96	malate	2	3	250000000	256000000
Psa NZ13ΔlysR	H0	malate	3	1	1060000	1120000
Psa NZ13ΔlysR	H0	malate	3	2	1260000	1440000
Psa NZ13ΔlysR	H0	malate	3	3	1700000	1340000
Psa NZ13ΔlysR	H48	malate	3	1	32000000	68000000
Psa NZ13ΔlysR	H48	malate	3	2	44000000	58000000
Psa NZ13ΔlysR	H48	malate	3	3	40000000	66000000
Psa NZ13ΔlysR	H72	malate	3	1	192000000	444000000
Psa NZ13ΔlysR	H72	malate	3	2	200000000	444000000
Psa NZ13ΔlysR	H72	malate	3	3	148000000	364000000
Psa NZ13ΔlysR	H96	malate	3	1	184000000	312000000
Psa NZ13ΔlysR	H96	malate	3	2	324000000	354000000
Psa NZ13ΔlysR	H96	malate	3	3	160000000	376000000
Psa NZ13Δlpr	H0	malate	1	1	1440000	1480000
Psa NZ13Δlpr	H0	malate	1	2	1560000	1740000
Psa NZ13Δlpr	H0	malate	1	3	1860000	1320000
Psa NZ13Δlpr	H48	malate	1	1	52000000	30000000
Psa NZ13Δlpr	H48	malate	1	2	56000000	38000000
Psa NZ13Δlpr	H48	malate	1	3	72000000	52000000
Psa NZ13Δlpr	H72	malate	1	1	372000000	212000000
Psa NZ13Δlpr	H72	malate	1	2	364000000	280000000
Psa NZ13Δlpr	H72	malate	1	3	184000000	192000000
Psa NZ13Δlpr	H96	malate	1	1	264000000	152000000
Psa NZ13Δlpr	H96	malate	1	2	344000000	264000000
Psa NZ13Δlpr	H96	malate	1	3	280000000	218000000
Psa NZ13Δlpr	H0	malate	2	1	1540000	1760000
Psa NZ13Δlpr	H0	malate	2	2	1420000	1720000
Psa NZ13Δlpr	H0	malate	2	3	1540000	1260000
Psa NZ13Δlpr	H48	malate	2	1	44000000	42000000
Psa NZ13Δlpr	H48	malate	2	2	90000000	60000000
Psa NZ13Δlpr	H48	malate	2	3	152000000	64000000
Psa NZ13Δlpr	H72	malate	2	1	348000000	176000000
Psa NZ13Δlpr	H72	malate	2	2	244000000	148000000
Psa NZ13Δlpr	H72	malate	2	3	256000000	112000000
Psa NZ13Δlpr	H96	malate	2	1	328000000	176000000
Psa NZ13Δlpr	H96	malate	2	2	260000000	164000000
Psa NZ13Δlpr	H96	malate	2	3	320000000	176000000
Psa NZ13	H0	fumarate	1	1	450000	530000
Psa NZ13	H0	fumarate	1	2	1440000	1260000
Psa NZ13	H0	fumarate	1	3	2890000	2940000
Psa NZ13	H48	fumarate	1	1	2900000	4010000
Psa NZ13	H48	fumarate	1	2	3200000	3420000
Psa NZ13	H48	fumarate	1	3	3510000	3850000
Psa NZ13	H72	fumarate	1	1	32400000	40800000
Psa NZ13	H72	fumarate	1	2	40800000	56400000
Psa NZ13	H72	fumarate	1	3	51600000	60400000
Psa NZ13	H96	fumarate	1	1	45600000	64800000
Psa NZ13	H96	fumarate	1	2	49000000	51400000
Psa NZ13	H96	fumarate	1	3	49200000	57200000
Psa NZ13	H0	fumarate	2	1	4520000	3140000
Psa NZ13	H0	fumarate	2	2	1600000	1280000
Psa NZ13	H0	fumarate	2	3	3080000	3320000
Psa NZ13	H48	fumarate	2	1	11700000	9900000
Psa NZ13	H48	fumarate	2	2	10800000	9000000
Psa NZ13	H48	fumarate	2	3	12100000	9100000
Psa NZ13	H72	fumarate	2	1	113600000	88400000
Psa NZ13	H72	fumarate	2	2	107200000	84400000
Psa NZ13	H72	fumarate	2	3	81200000	78800000
Psa NZ13	H96	fumarate	2	1	104400000	73800000
Psa NZ13	H96	fumarate	2	2	98400000	76000000
Psa NZ13	H96	fumarate	2	3	90000000	72800000
Psa NZ13	H0	fumarate	3	1	1960000	2040000
Psa NZ13	H0	fumarate	3	2	1870000	2150000
Psa NZ13	H0	fumarate	3	3	2010000	2330000
Psa NZ13	H48	fumarate	3	1	4400000	3100000
Psa NZ13	H48	fumarate	3	2	4000000	4300000
Psa NZ13	H48	fumarate	3	3	3200000	3600000
Psa NZ13	H72	fumarate	3	1	12200000	11400000
Psa NZ13	H72	fumarate	3	2	2340000	17600000
Psa NZ13	H72	fumarate	3	3	74000000	110000000
Psa NZ13	H96	fumarate	3	1	234000000	286000000
Psa NZ13	H96	fumarate	3	2	256000000	360000000
Psa NZ13	H96	fumarate	3	3	418000000	472000000
Psa NZ13ΔTn6212	H0	fumarate	1	1	80000	100000
Psa NZ13ΔTn6212	H0	fumarate	1	2	820000	900000
Psa NZ13ΔTn6212	H0	fumarate	1	3	200000	170000
Psa NZ13ΔTn6212	H48	fumarate	1	1	2120000	3640000
Psa NZ13ΔTn6212	H48	fumarate	1	2	2340000	4050000
Psa NZ13ΔTn6212	H48	fumarate	1	3	1960000	3220000
Psa NZ13ΔTn6212	H72	fumarate	1	1	5200000	42600000
Psa NZ13ΔTn6212	H72	fumarate	1	2	6400000	37000000
Psa NZ13ΔTn6212	H72	fumarate	1	3	3400000	43200000
Psa NZ13ΔTn6212	H96	fumarate	1	1	10000000	90000000
Psa NZ13ΔTn6212	H96	fumarate	1	2	6000000	92000000
Psa NZ13ΔTn6212	H96	fumarate	1	3	6000000	113600000
Psa NZ13ΔTn6212	H0	fumarate	2	1	1680000	1700000
Psa NZ13ΔTn6212	H0	fumarate	2	2	5880000	6080000
Psa NZ13ΔTn6212	H0	fumarate	2	3	1070000	3020000
Psa NZ13ΔTn6212	H48	fumarate	2	1	5800000	9900000
Psa NZ13ΔTn6212	H48	fumarate	2	2	5100000	9300000
Psa NZ13ΔTn6212	H48	fumarate	2	3	5600000	10000000
Psa NZ13ΔTn6212	H72	fumarate	2	1	25600000	113600000
Psa NZ13ΔTn6212	H72	fumarate	2	2	28400000	175600000
Psa NZ13ΔTn6212	H72	fumarate	2	3	26400000	271200000
Psa NZ13ΔTn6212	H96	fumarate	2	1	29600000	216800000
Psa NZ13ΔTn6212	H96	fumarate	2	2	48000000	200800000
Psa NZ13ΔTn6212	H96	fumarate	2	3	44800000	180000000
Psa NZ13ΔTn6212	H0	fumarate	3	1	1770000	2080000
Psa NZ13ΔTn6212	H0	fumarate	3	2	1640000	2220000
Psa NZ13ΔTn6212	H0	fumarate	3	3	2040000	2410000
Psa NZ13ΔTn6212	H48	fumarate	3	1	1200000	4300000
Psa NZ13ΔTn6212	H48	fumarate	3	2	2200000	5700000
Psa NZ13ΔTn6212	H48	fumarate	3	3	2900000	3200000
Psa NZ13ΔTn6212	H72	fumarate	3	1	6000000	23600000
Psa NZ13ΔTn6212	H72	fumarate	3	2	5200000	17800000
Psa NZ13ΔTn6212	H72	fumarate	3	3	4000000	22800000
Psa NZ13ΔTn6212	H96	fumarate	3	1	54000000	492000000
Psa NZ13ΔTn6212	H96	fumarate	3	2	38000000	532000000
Psa NZ13ΔTn6212	H96	fumarate	3	3	44000000	584000000
Psa NZ13Δeno	H0	fumarate	1	1	2130000	2630000
Psa NZ13Δeno	H0	fumarate	1	2	430000	480000
Psa NZ13Δeno	H0	fumarate	1	3	1770000	1850000
Psa NZ13Δeno	H48	fumarate	1	1	4240000	8560000
Psa NZ13Δeno	H48	fumarate	1	2	2580000	2480000
Psa NZ13Δeno	H48	fumarate	1	3	5800000	5600000
Psa NZ13Δeno	H72	fumarate	1	1	56400000	54000000
Psa NZ13Δeno	H72	fumarate	1	2	78800000	66400000
Psa NZ13Δeno	H72	fumarate	1	3	105600000	95600000
Psa NZ13Δeno	H96	fumarate	1	1	36800000	36800000
Psa NZ13Δeno	H96	fumarate	1	2	38400000	32800000
Psa NZ13Δeno	H96	fumarate	1	3	51200000	38000000
Psa NZ13Δeno	H0	fumarate	2	1	1290000	1120000
Psa NZ13Δeno	H0	fumarate	2	2	2110000	1530000
Psa NZ13Δeno	H0	fumarate	2	3	1700000	1325000
Psa NZ13Δeno	H48	fumarate	2	1	10900000	9700000
Psa NZ13Δeno	H48	fumarate	2	2	9400000	8400000
Psa NZ13Δeno	H48	fumarate	2	3	12100000	9600000
Psa NZ13Δeno	H72	fumarate	2	1	124800000	104800000
Psa NZ13Δeno	H72	fumarate	2	2	202800000	159600000
Psa NZ13Δeno	H72	fumarate	2	3	76800000	75600000
Psa NZ13Δeno	H96	fumarate	2	1	216000000	149600000
Psa NZ13Δeno	H96	fumarate	2	2	133600000	96000000
Psa NZ13Δeno	H96	fumarate	2	3	92800000	65600000
Psa NZ13Δeno	H0	fumarate	3	1	2080000	2430000
Psa NZ13Δeno	H0	fumarate	3	2	2560000	2230000
Psa NZ13Δeno	H0	fumarate	3	3	2560000	2430000
Psa NZ13Δeno	H48	fumarate	3	1	2400000	4400000
Psa NZ13Δeno	H48	fumarate	3	2	3900000	3000000
Psa NZ13Δeno	H48	fumarate	3	3	3400000	5000000
Psa NZ13Δeno	H72	fumarate	3	1	21000000	38400000
Psa NZ13Δeno	H72	fumarate	3	2	22000000	25800000
Psa NZ13Δeno	H72	fumarate	3	3	29800000	38800000
Psa NZ13Δeno	H96	fumarate	3	1	434000000	426000000
Psa NZ13Δeno	H96	fumarate	3	2	432000000	420000000
Psa NZ13Δeno	H96	fumarate	3	3	350000000	456000000
Psa NZ13ΔdctT	H0	fumarate	1	1	3350000	3160000
Psa NZ13ΔdctT	H0	fumarate	1	2	1620000	1770000
Psa NZ13ΔdctT	H0	fumarate	1	3	2770000	2430000
Psa NZ13ΔdctT	H48	fumarate	1	1	4400000	4420000
Psa NZ13ΔdctT	H48	fumarate	1	2	4060000	4280000
Psa NZ13ΔdctT	H48	fumarate	1	3	4600000	4560000
Psa NZ13ΔdctT	H72	fumarate	1	1	73600000	100400000
Psa NZ13ΔdctT	H72	fumarate	1	2	83600000	95600000
Psa NZ13ΔdctT	H72	fumarate	1	3	103200000	131200000
Psa NZ13ΔdctT	H96	fumarate	1	1	56400000	63600000
Psa NZ13ΔdctT	H96	fumarate	1	2	33300000	38700000
Psa NZ13ΔdctT	H96	fumarate	1	3	53600000	57400000
Psa NZ13ΔdctT	H0	fumarate	2	1	5920000	4520000
Psa NZ13ΔdctT	H0	fumarate	2	2	4800000	4120000
Psa NZ13ΔdctT	H0	fumarate	2	3	3170000	2420000
Psa NZ13ΔdctT	H48	fumarate	2	1	13400000	11500000
Psa NZ13ΔdctT	H48	fumarate	2	2	15500000	11800000
Psa NZ13ΔdctT	H48	fumarate	2	3	80400000	61200000
Psa NZ13ΔdctT	H72	fumarate	2	1	78900000	74700000
Psa NZ13ΔdctT	H72	fumarate	2	2	98800000	89200000
Psa NZ13ΔdctT	H72	fumarate	2	3	80400000	67600000
Psa NZ13ΔdctT	H96	fumarate	2	1	122400000	121600000
Psa NZ13ΔdctT	H96	fumarate	2	2	96800000	86400000
Psa NZ13ΔdctT	H96	fumarate	2	3	96800000	72800000
Psa NZ13ΔdctT	H0	fumarate	3	1	1970000	2570000
Psa NZ13ΔdctT	H0	fumarate	3	2	1940000	2550000
Psa NZ13ΔdctT	H0	fumarate	3	3	1670000	2070000
Psa NZ13ΔdctT	H48	fumarate	3	1	3000000	3000000
Psa NZ13ΔdctT	H48	fumarate	3	2	2900000	3900000
Psa NZ13ΔdctT	H48	fumarate	3	3	3500000	5300000
Psa NZ13ΔdctT	H72	fumarate	3	1	6000000	9800000
Psa NZ13ΔdctT	H72	fumarate	3	2	22000000	34000000
Psa NZ13ΔdctT	H72	fumarate	3	3	36000000	74000000
Psa NZ13ΔdctT	H96	fumarate	3	1	96000000	174000000
Psa NZ13ΔdctT	H96	fumarate	3	2	234000000	550000000
Psa NZ13ΔdctT	H96	fumarate	3	3	360000000	592000000
Psa NZ13Δ1	H0	fumarate	1	1	1600000	1400000
Psa NZ13Δ1	H0	fumarate	1	2	1740000	1880000
Psa NZ13Δ1	H0	fumarate	1	3	2060000	2420000
Psa NZ13Δ1	H48	fumarate	1	1	76000000	44000000
Psa NZ13Δ1	H48	fumarate	1	2	84000000	104000000
Psa NZ13Δ1	H48	fumarate	1	3	104000000	94000000
Psa NZ13Δ1	H72	fumarate	1	1	240000000	164000000
Psa NZ13Δ1	H72	fumarate	1	2	220000000	220000000
Psa NZ13Δ1	H72	fumarate	1	3	272000000	256000000
Psa NZ13Δ1	H96	fumarate	1	1	164000000	180000000
Psa NZ13Δ1	H96	fumarate	1	2	112000000	328000000
Psa NZ13Δ1	H96	fumarate	1	3	132000000	140000000
Psa NZ13Δ1	H0	fumarate	2	1	1200000	1840000
Psa NZ13Δ1	H0	fumarate	2	2	1620000	1540000
Psa NZ13Δ1	H0	fumarate	2	3	1660000	1800000
Psa NZ13Δ1	H48	fumarate	2	1	50000000	44000000
Psa NZ13Δ1	H48	fumarate	2	2	32000000	24000000
Psa NZ13Δ1	H48	fumarate	2	3	50000000	34000000
Psa NZ13Δ1	H72	fumarate	2	1	236000000	308000000
Psa NZ13Δ1	H72	fumarate	2	2	240000000	222000000
Psa NZ13Δ1	H72	fumarate	2	3	266000000	188000000
Psa NZ13Δ1	H96	fumarate	2	1	128000000	200000000
Psa NZ13Δ1	H96	fumarate	2	2	216000000	212000000
Psa NZ13Δ1	H96	fumarate	2	3	168000000	188000000
Psa NZ13Δ1	H0	fumarate	3	1	1740000	1740000
Psa NZ13Δ1	H0	fumarate	3	2	1560000	1620000
Psa NZ13Δ1	H0	fumarate	3	3	1740000	1540000
Psa NZ13Δ1	H48	fumarate	3	1	4000000	3800000
Psa NZ13Δ1	H48	fumarate	3	2	3000000	3600000
Psa NZ13Δ1	H48	fumarate	3	3	4000000	4200000
Psa NZ13Δ1	H72	fumarate	3	1	32000000	38000000
Psa NZ13Δ1	H72	fumarate	3	2	26000000	38000000
Psa NZ13Δ1	H72	fumarate	3	3	22000000	26000000
Psa NZ13Δ1	H96	fumarate	3	1	240000000	202000000
Psa NZ13Δ1	H96	fumarate	3	2	272000000	234000000
Psa NZ13Δ1	H96	fumarate	3	3	210000000	208000000
Psa NZ13Δ2	H0	fumarate	1	1	1600000	1820000
Psa NZ13Δ2	H0	fumarate	1	2	1400000	2260000
Psa NZ13Δ2	H0	fumarate	1	3	1140000	1860000
Psa NZ13Δ2	H48	fumarate	1	1	76000000	74000000
Psa NZ13Δ2	H48	fumarate	1	2	116000000	162000000
Psa NZ13Δ2	H48	fumarate	1	3	122000000	104000000
Psa NZ13Δ2	H72	fumarate	1	1	136000000	200000000
Psa NZ13Δ2	H72	fumarate	1	2	296000000	324000000
Psa NZ13Δ2	H72	fumarate	1	3	280000000	320000000
Psa NZ13Δ2	H96	fumarate	1	1	64000000	68000000
Psa NZ13Δ2	H96	fumarate	1	2	208000000	236000000
Psa NZ13Δ2	H96	fumarate	1	3	216000000	178000000
Psa NZ13Δ2	H0	fumarate	2	1	1560000	1740000
Psa NZ13Δ2	H0	fumarate	2	2	1600000	1520000
Psa NZ13Δ2	H0	fumarate	2	3	1820000	1240000
Psa NZ13Δ2	H48	fumarate	2	1
Psa NZ13Δ2	H48	fumarate	2	2	28000000	58000000
Psa NZ13Δ2	H48	fumarate	2	3	78000000	52000000
Psa NZ13Δ2	H72	fumarate	2	1	192000000	124000000
Psa NZ13Δ2	H72	fumarate	2	2	222000000	206000000
Psa NZ13Δ2	H72	fumarate	2	3	304000000	212000000
Psa NZ13Δ2	H96	fumarate	2	1	208000000	164000000
Psa NZ13Δ2	H96	fumarate	2	2	300000000	204000000
Psa NZ13Δ2	H96	fumarate	2	3	192000000	124000000
Psa NZ13Δ2	H0	fumarate	3	1	1320000	1620000
Psa NZ13Δ2	H0	fumarate	3	2	1900000	1660000
Psa NZ13Δ2	H0	fumarate	3	3	2100000	1620000
Psa NZ13Δ2	H48	fumarate	3	1	6400000	6400000
Psa NZ13Δ2	H48	fumarate	3	2	7600000	5200000
Psa NZ13Δ2	H48	fumarate	3	3	5000000	4400000
Psa NZ13Δ2	H72	fumarate	3	1	22000000	22000000
Psa NZ13Δ2	H72	fumarate	3	2	28000000	28000000
Psa NZ13Δ2	H72	fumarate	3	3	24000000	26000000
Psa NZ13Δ2	H96	fumarate	3	1	184000000	204000000
Psa NZ13Δ2	H96	fumarate	3	2	158000000	180000000
Psa NZ13Δ2	H96	fumarate	3	3	148000000	162000000
Psa NZ13Δ3	H0	fumarate	1	1	1560000	2160000
Psa NZ13Δ3	H0	fumarate	1	2	1340000	2180000
Psa NZ13Δ3	H0	fumarate	1	3	1460000	1500000
Psa NZ13Δ3	H48	fumarate	1	1	30000000	84000000
Psa NZ13Δ3	H48	fumarate	1	2	12000000	74000000
Psa NZ13Δ3	H48	fumarate	1	3	66000000	202000000
Psa NZ13Δ3	H72	fumarate	1	1	80000000	272000000
Psa NZ13Δ3	H72	fumarate	1	2	92000000	404000000
Psa NZ13Δ3	H72	fumarate	1	3	148000000	428000000
Psa NZ13Δ3	H96	fumarate	1	1	40000000	176000000
Psa NZ13Δ3	H96	fumarate	1	2	66000000	220000000
Psa NZ13Δ3	H96	fumarate	1	3	76000000	270000000
Psa NZ13Δ3	H0	fumarate	2	1	1620000	1580000
Psa NZ13Δ3	H0	fumarate	2	2	1800000	1540000
Psa NZ13Δ3	H0	fumarate	2	3	1900000	1640000
Psa NZ13Δ3	H48	fumarate	2	1	12000000	64000000
Psa NZ13Δ3	H48	fumarate	2	2	22000000	78000000
Psa NZ13Δ3	H48	fumarate	2	3	10000000	46000000
Psa NZ13Δ3	H72	fumarate	2	1	104000000	450000000
Psa NZ13Δ3	H72	fumarate	2	2	52000000	378000000
Psa NZ13Δ3	H72	fumarate	2	3	96000000	378000000
Psa NZ13Δ3	H96	fumarate	2	1	192000000	628000000
Psa NZ13Δ3	H96	fumarate	2	2	40000000	260000000
Psa NZ13Δ3	H96	fumarate	2	3	44000000	376000000
Psa NZ13Δ3	H0	fumarate	3	1	1820000	1460000
Psa NZ13Δ3	H0	fumarate	3	2	1640000	1360000
Psa NZ13Δ3	H0	fumarate	3	3	1660000	1740000
Psa NZ13Δ3	H48	fumarate	3	1	2800000	9000000
Psa NZ13Δ3	H48	fumarate	3	2	3000000	8600000
Psa NZ13Δ3	H48	fumarate	3	3	3000000	9800000
Psa NZ13Δ3	H72	fumarate	3	1	12000000	46000000
Psa NZ13Δ3	H72	fumarate	3	2	2000000	38000000
Psa NZ13Δ3	H72	fumarate	3	3	4000000	52000000
Psa NZ13Δ3	H96	fumarate	3	1	58000000	336000000
Psa NZ13Δ3	H96	fumarate	3	2	40000000	294000000
Psa NZ13Δ3	H96	fumarate	3	3	40000000	294000000
Psa NZ13Δcta	H0	fumarate	1	1	1380000	1060000
Psa NZ13Δcta	H0	fumarate	1	2	1600000	1360000
Psa NZ13Δcta	H0	fumarate	1	3	1000000	820000
Psa NZ13Δcta	H48	fumarate	1	1	38800000	66000000
Psa NZ13Δcta	H48	fumarate	1	2	32400000	67600000
Psa NZ13Δcta	H48	fumarate	1	3	32000000	46000000
Psa NZ13Δcta	H72	fumarate	1	1	146000000	262000000
Psa NZ13Δcta	H72	fumarate	1	2	126000000	238000000
Psa NZ13Δcta	H72	fumarate	1	3	230000000	228000000
Psa NZ13Δcta	H96	fumarate	1	1	86000000	140000000
Psa NZ13Δcta	H96	fumarate	1	2	72000000	126000000
Psa NZ13Δcta	H96	fumarate	1	3	94000000	124000000
Psa NZ13Δcta	H0	fumarate	2	1	1920000	1500000
Psa NZ13Δcta	H0	fumarate	2	2	1880000	1800000
Psa NZ13Δcta	H0	fumarate	2	3	1580000	1440000
Psa NZ13Δcta	H48	fumarate	2	1	32000000	46400000
Psa NZ13Δcta	H48	fumarate	2	2	40000000	68200000
Psa NZ13Δcta	H48	fumarate	2	3	45600000	54800000
Psa NZ13Δcta	H72	fumarate	2	1	200000000	246000000
Psa NZ13Δcta	H72	fumarate	2	2	172000000	356000000
Psa NZ13Δcta	H72	fumarate	2	3	158000000	234000000
Psa NZ13Δcta	H96	fumarate	2	1	200000000	290000000
Psa NZ13Δcta	H96	fumarate	2	2	134000000	198000000
Psa NZ13Δcta	H96	fumarate	2	3	104000000	152000000
Psa NZ13Δcta	H0	fumarate	3	1	760000	1020000
Psa NZ13Δcta	H0	fumarate	3	2	1320000	1760000
Psa NZ13Δcta	H0	fumarate	3	3	1600000	1940000
Psa NZ13Δcta	H48	fumarate	3	1	44400000	53600000
Psa NZ13Δcta	H48	fumarate	3	2	59200000	61200000
Psa NZ13Δcta	H48	fumarate	3	3	57200000	57600000
Psa NZ13Δcta	H72	fumarate	3	1	192000000	242000000
Psa NZ13Δcta	H72	fumarate	3	2	252000000	288000000
Psa NZ13Δcta	H72	fumarate	3	3	208000000	236000000
Psa NZ13Δcta	H96	fumarate	3	1	264000000	354000000
Psa NZ13Δcta	H96	fumarate	3	2	168000000	300000000
Psa NZ13Δcta	H96	fumarate	3	3	168000000	176000000
Psa NZ13ΔlysR	H0	fumarate	1	1	1380000	1100000
Psa NZ13ΔlysR	H0	fumarate	1	2	1640000	1340000
Psa NZ13ΔlysR	H0	fumarate	1	3	1160000	1140000
Psa NZ13ΔlysR	H48	fumarate	1	1	24800000	76000000
Psa NZ13ΔlysR	H48	fumarate	1	2	20200000	48800000
Psa NZ13ΔlysR	H48	fumarate	1	3	38000000	76000000
Psa NZ13ΔlysR	H72	fumarate	1	1	92000000	258000000
Psa NZ13ΔlysR	H72	fumarate	1	2	112000000	332000000
Psa NZ13ΔlysR	H72	fumarate	1	3	152000000	332000000
Psa NZ13ΔlysR	H96	fumarate	1	1	64000000	150000000
Psa NZ13ΔlysR	H96	fumarate	1	2	82000000	212000000
Psa NZ13ΔlysR	H96	fumarate	1	3	54000000	190000000
Psa NZ13ΔlysR	H0	fumarate	2	1	1220000	1600000
Psa NZ13ΔlysR	H0	fumarate	2	2	1300000	1760000
Psa NZ13ΔlysR	H0	fumarate	2	3	1200000	1780000
Psa NZ13ΔlysR	H48	fumarate	2	1	46400000	72000000
Psa NZ13ΔlysR	H48	fumarate	2	2	28000000	48400000
Psa NZ13ΔlysR	H48	fumarate	2	3	34800000	50000000
Psa NZ13ΔlysR	H72	fumarate	2	1	186000000	328000000
Psa NZ13ΔlysR	H72	fumarate	2	2	134000000	290000000
Psa NZ13ΔlysR	H72	fumarate	2	3	170000000	282000000
Psa NZ13ΔlysR	H96	fumarate	2	1	126000000	296000000
Psa NZ13ΔlysR	H96	fumarate	2	2	112000000	230000000
Psa NZ13ΔlysR	H96	fumarate	2	3	64000000	172000000
Psa NZ13ΔlysR	H0	fumarate	3	1	1380000	1720000
Psa NZ13ΔlysR	H0	fumarate	3	2	1220000	1660000
Psa NZ13ΔlysR	H0	fumarate	3	3	1280000	1780000
Psa NZ13ΔlysR	H48	fumarate	3	1	30400000	84000000
Psa NZ13ΔlysR	H48	fumarate	3	2	20400000	74000000
Psa NZ13ΔlysR	H48	fumarate	3	3	22800000	67600000
Psa NZ13ΔlysR	H72	fumarate	3	1	78000000	214000000
Psa NZ13ΔlysR	H72	fumarate	3	2	140000000	280000000
Psa NZ13ΔlysR	H72	fumarate	3	3	96000000	340000000
Psa NZ13ΔlysR	H96	fumarate	3	1	122000000	274000000
Psa NZ13ΔlysR	H96	fumarate	3	2	80000000	230000000
Psa NZ13ΔlysR	H96	fumarate	3	3	188000000	376000000
Psa NZ13Δlpr	H0	fumarate	1	1	1560000	1660000
Psa NZ13Δlpr	H0	fumarate	1	2	1720000	1940000
Psa NZ13Δlpr	H0	fumarate	1	3	1920000	1540000
Psa NZ13Δlpr	H48	fumarate	1	1	28000000	8000000
Psa NZ13Δlpr	H48	fumarate	1	2	32000000	20000000
Psa NZ13Δlpr	H48	fumarate	1	3	30000000	16000000
Psa NZ13Δlpr	H72	fumarate	1	1	164000000	106000000
Psa NZ13Δlpr	H72	fumarate	1	2	184000000	100000000
Psa NZ13Δlpr	H72	fumarate	1	3	226000000	84000000
Psa NZ13Δlpr	H96	fumarate	1	1	134000000	94000000
Psa NZ13Δlpr	H96	fumarate	1	2	142000000	108000000
Psa NZ13Δlpr	H96	fumarate	1	3	144000000	116000000
Psa NZ13Δlpr	H0	fumarate	2	1	1380000	1720000
Psa NZ13Δlpr	H0	fumarate	2	2	1220000	1660000
Psa NZ13Δlpr	H0	fumarate	2	3	1280000	1780000
Psa NZ13Δlpr	H48	fumarate	2	1	30400000	84000000
Psa NZ13Δlpr	H48	fumarate	2	2	20400000	74000000
Psa NZ13Δlpr	H48	fumarate	2	3	22800000	67600000
Psa NZ13Δlpr	H72	fumarate	2	1	78000000	214000000
Psa NZ13Δlpr	H72	fumarate	2	2	140000000	280000000
Psa NZ13Δlpr	H72	fumarate	2	3	96000000	340000000
Psa NZ13Δlpr	H96	fumarate	2	1	122000000	274000000
Psa NZ13Δlpr	H96	fumarate	2	2	80000000	230000000
Psa NZ13Δlpr	H96	fumarate	2	3	188000000	376000000
Psa NZ13	H0	citrate	1	1	1300000	900000
Psa NZ13	H0	citrate	1	2	1020000	1400000
Psa NZ13	H0	citrate	1	3	1160000	1400000
Psa NZ13	H48	citrate	1	1	13200000	13000000
Psa NZ13	H48	citrate	1	2	19800000	16000000
Psa NZ13	H48	citrate	1	3	17000000	17400000
Psa NZ13	H72	citrate	1	1	160000000	224000000
Psa NZ13	H72	citrate	1	2	144000000	224000000
Psa NZ13	H72	citrate	1	3	212000000	276000000
Psa NZ13	H96	citrate	1	1	232000000	240000000
Psa NZ13	H96	citrate	1	2	280000000	320000000
Psa NZ13	H96	citrate	1	3	336000000	384000000
Psa NZ13	H0	citrate	2	1	2280000	1760000
Psa NZ13	H0	citrate	2	2	1860000	1660000
Psa NZ13	H0	citrate	2	3	2240000	1420000
Psa NZ13	H48	citrate	2	1	34000000	48000000
Psa NZ13	H48	citrate	2	2	22000000	26000000
Psa NZ13	H48	citrate	2	3	36000000	48000000
Psa NZ13	H72	citrate	2	1	134000000	198000000
Psa NZ13	H72	citrate	2	2	114000000	92000000
Psa NZ13	H72	citrate	2	3	168000000	136000000
Psa NZ13	H96	citrate	2	1	272000000	312000000
Psa NZ13	H96	citrate	2	2	200000000	196000000
Psa NZ13	H96	citrate	2	3	180000000	220000000
Psa NZ13	H0	citrate	3	1	1760000	2180000
Psa NZ13	H0	citrate	3	2	1380000	2420000
Psa NZ13	H0	citrate	3	3	2100000	1780000
Psa NZ13	H48	citrate	3	1	7500000	7100000
Psa NZ13	H48	citrate	3	2	6800000	10100000
Psa NZ13	H48	citrate	3	3	6900000	8900000
Psa NZ13	H72	citrate	3	1	158000000	156000000
Psa NZ13	H72	citrate	3	2	116000000	202000000
Psa NZ13	H72	citrate	3	3	150000000	162000000
Psa NZ13	H96	citrate	3	1	324000000	340000000
Psa NZ13	H96	citrate	3	2	200000000	304000000
Psa NZ13	H96	citrate	3	3	248000000	212000000
Psa NZ13ΔTn6212	H0	citrate	1	1	1400000	1140000
Psa NZ13ΔTn6212	H0	citrate	1	2	1140000	1600000
Psa NZ13ΔTn6212	H0	citrate	1	3	1320000	1120000
Psa NZ13ΔTn6212	H48	citrate	1	1	1200000	7600000
Psa NZ13ΔTn6212	H48	citrate	1	2	3800000	20600000
Psa NZ13ΔTn6212	H48	citrate	1	3	4600000	24200000
Psa NZ13ΔTn6212	H72	citrate	1	1	68000000	240000000
Psa NZ13ΔTn6212	H72	citrate	1	2	28000000	220000000
Psa NZ13ΔTn6212	H72	citrate	1	3	48000000	280000000
Psa NZ13ΔTn6212	H96	citrate	1	1	92000000	388000000
Psa NZ13ΔTn6212	H96	citrate	1	2	72000000	400000000
Psa NZ13ΔTn6212	H96	citrate	1	3	68000000	492000000
Psa NZ13ΔTn6212	H0	citrate	2	1	2020000	2140000
Psa NZ13ΔTn6212	H0	citrate	2	2	1940000	1860000
Psa NZ13ΔTn6212	H0	citrate	2	3	1580000	1580000
Psa NZ13ΔTn6212	H48	citrate	2	1	12000000	54000000
Psa NZ13ΔTn6212	H48	citrate	2	2	8000000	50000000
Psa NZ13ΔTn6212	H48	citrate	2	3	6000000	38000000
Psa NZ13ΔTn6212	H72	citrate	2	1	50000000	252000000
Psa NZ13ΔTn6212	H72	citrate	2	2	34000000	226000000
Psa NZ13ΔTn6212	H72	citrate	2	3	74000000	294000000
Psa NZ13ΔTn6212	H96	citrate	2	1	62000000	292000000
Psa NZ13ΔTn6212	H96	citrate	2	2	54000000	312000000
Psa NZ13ΔTn6212	H96	citrate	2	3	60000000	302000000
Psa NZ13ΔTn6212	H0	citrate	3	1	1680000	2100000
Psa NZ13ΔTn6212	H0	citrate	3	2	1780000	2100000
Psa NZ13ΔTn6212	H0	citrate	3	3	1700000	1680000
Psa NZ13ΔTn6212	H48	citrate	3	1	2100000	5600000
Psa NZ13ΔTn6212	H48	citrate	3	2	2400000	5300000
Psa NZ13ΔTn6212	H48	citrate	3	3	2900000	4600000
Psa NZ13ΔTn6212	H72	citrate	3	1	32000000	112000000
Psa NZ13ΔTn6212	H72	citrate	3	2	36000000	100000000
Psa NZ13ΔTn6212	H72	citrate	3	3	80000000	158000000
Psa NZ13ΔTn6212	H96	citrate	3	1	112000000	366000000
Psa NZ13ΔTn6212	H96	citrate	3	2	80000000	320000000
Psa NZ13ΔTn6212	H96	citrate	3	3	218000000	326000000
Psa NZ13Δeno	H0	citrate	1	1	1200000	2040000
Psa NZ13Δeno	H0	citrate	1	2	1780000	2040000
Psa NZ13Δeno	H0	citrate	1	3	1380000	1880000
Psa NZ13Δeno	H48	citrate	1	1	70000000	74000000
Psa NZ13Δeno	H48	citrate	1	2	72000000	44000000
Psa NZ13Δeno	H48	citrate	1	3	68000000	68000000
Psa NZ13Δeno	H72	citrate	1	1	188000000	222000000
Psa NZ13Δeno	H72	citrate	1	2	256000000	320000000
Psa NZ13Δeno	H72	citrate	1	3	248000000	208000000
Psa NZ13Δeno	H96	citrate	1	1	196000000	216000000
Psa NZ13Δeno	H96	citrate	1	2	252000000	256000000
Psa NZ13Δeno	H96	citrate	1	3	324000000	396000000
Psa NZ13Δeno	H0	citrate	2	1	1740000	2100000
Psa NZ13Δeno	H0	citrate	2	2	1840000	1500000
Psa NZ13Δeno	H0	citrate	2	3	1900000	1980000
Psa NZ13Δeno	H48	citrate	2	1	5600000	7000000
Psa NZ13Δeno	H48	citrate	2	2	7700000	6500000
Psa NZ13Δeno	H48	citrate	2	3	7500000	6000000
Psa NZ13Δeno	H72	citrate	2	1	98000000	118000000
Psa NZ13Δeno	H72	citrate	2	2	98000000	84000000
Psa NZ13Δeno	H72	citrate	2	3	128000000	154000000
Psa NZ13Δeno	H96	citrate	2	1	212000000	252000000
Psa NZ13Δeno	H96	citrate	2	2	288000000	252000000
Psa NZ13Δeno	H96	citrate	2	3	292000000	296000000
Psa NZ13ΔdctT	H0	citrate	1	1	1360000	1160000
Psa NZ13ΔdctT	H0	citrate	1	2	1060000	1340000
Psa NZ13ΔdctT	H0	citrate	1	3	1540000	1440000
Psa NZ13ΔdctT	H48	citrate	1	1	18000000	30200000
Psa NZ13ΔdctT	H48	citrate	1	2	8200000	13400000
Psa NZ13ΔdctT	H48	citrate	1	3	28000000	48800000
Psa NZ13ΔdctT	H72	citrate	1	1	212000000	292000000
Psa NZ13ΔdctT	H72	citrate	1	2	240000000	248000000
Psa NZ13ΔdctT	H72	citrate	1	3	256000000	316000000
Psa NZ13ΔdctT	H96	citrate	1	1	206000000	602000000
Psa NZ13ΔdctT	H96	citrate	1	2	254000000	386000000
Psa NZ13ΔdctT	H96	citrate	1	3	216000000	456000000
Psa NZ13ΔdctT	H0	citrate	2	1	1580000	1860000
Psa NZ13ΔdctT	H0	citrate	2	2	1680000	800000
Psa NZ13ΔdctT	H0	citrate	2	3	1460000	1720000
Psa NZ13ΔdctT	H48	citrate	2	1	70000000	108000000
Psa NZ13ΔdctT	H48	citrate	2	2	48000000	24000000
Psa NZ13ΔdctT	H48	citrate	2	3	82000000	90000000
Psa NZ13ΔdctT	H72	citrate	2	1	180000000	232000000
Psa NZ13ΔdctT	H72	citrate	2	2	392000000	352000000
Psa NZ13ΔdctT	H72	citrate	2	3	256000000	344000000
Psa NZ13ΔdctT	H96	citrate	2	1	232000000	402000000
Psa NZ13ΔdctT	H96	citrate	2	2	264000000	252000000
Psa NZ13ΔdctT	H96	citrate	2	3	232000000	300000000
Psa NZ13ΔdctT	H0	citrate	3	1	2060000	2080000
Psa NZ13ΔdctT	H0	citrate	3	2	2320000	2060000
Psa NZ13ΔdctT	H0	citrate	3	3	900000	1480000
Psa NZ13ΔdctT	H48	citrate	3	1	2100000	2200000
Psa NZ13ΔdctT	H48	citrate	3	2	4600000	6400000
Psa NZ13ΔdctT	H48	citrate	3	3	2900000	2400000
Psa NZ13ΔdctT	H72	citrate	3	1	22000000	28000000
Psa NZ13ΔdctT	H72	citrate	3	2	52000000	82000000
Psa NZ13ΔdctT	H72	citrate	3	3	42000000	28000000
Psa NZ13ΔdctT	H96	citrate	3	1	92000000	196000000
Psa NZ13ΔdctT	H96	citrate	3	2	296000000	344000000
Psa NZ13ΔdctT	H96	citrate	3	3	252000000	252000000
Psa NZ13Δ1	H0	citrate	1	1	1560000	1460000
Psa NZ13Δ1	H0	citrate	1	2	1460000	1280000
Psa NZ13Δ1	H0	citrate	1	3	1280000	1460000
Psa NZ13Δ1	H48	citrate	1	1	40000000	39600000
Psa NZ13Δ1	H48	citrate	1	2	41600000	35200000
Psa NZ13Δ1	H48	citrate	1	3	43600000	50000000
Psa NZ13Δ1	H72	citrate	1	1	432000000	420000000
Psa NZ13Δ1	H72	citrate	1	2	440000000	368000000
Psa NZ13Δ1	H72	citrate	1	3	228000000	240000000
Psa NZ13Δ1	H96	citrate	1	1	344000000	340000000
Psa NZ13Δ1	H96	citrate	1	2	324000000	336000000
Psa NZ13Δ1	H96	citrate	1	3	372000000	404000000
Psa NZ13Δ1	H0	citrate	2	1	1520000	1240000
Psa NZ13Δ1	H0	citrate	2	2	1580000	1460000
Psa NZ13Δ1	H0	citrate	2	3	1220000	1360000
Psa NZ13Δ1	H48	citrate	2	1	15600000	18400000
Psa NZ13Δ1	H48	citrate	2	2	16400000	29000000
Psa NZ13Δ1	H48	citrate	2	3	19000000	24200000
Psa NZ13Δ1	H72	citrate	2	1	176000000	202000000
Psa NZ13Δ1	H72	citrate	2	2	120000000	192000000
Psa NZ13Δ1	H72	citrate	2	3	182000000	280000000
Psa NZ13Δ1	H96	citrate	2	1	152000000	194000000
Psa NZ13Δ1	H96	citrate	2	2	122000000	212000000
Psa NZ13Δ1	H96	citrate	2	3	220000000	300000000
Psa NZ13Δ1	H0	citrate	3	1	1820000	1580000
Psa NZ13Δ1	H0	citrate	3	2	1420000	1260000
Psa NZ13Δ1	H0	citrate	3	3	1520000	1720000
Psa NZ13Δ1	H48	citrate	3	1	19800000	31200000
Psa NZ13Δ1	H48	citrate	3	2	22400000	33600000
Psa NZ13Δ1	H48	citrate	3	3	17200000	28800000
Psa NZ13Δ1	H72	citrate	3	1	112000000	170000000
Psa NZ13Δ1	H72	citrate	3	2	106000000	198000000
Psa NZ13Δ1	H72	citrate	3	3	112000000	178000000
Psa NZ13Δ1	H96	citrate	3	1	132000000	228000000
Psa NZ13Δ1	H96	citrate	3	2	154000000	314000000
Psa NZ13Δ1	H96	citrate	3	3	152000000	276000000
Psa NZ13Δ2	H0	citrate	1	1	1600000	1180000
Psa NZ13Δ2	H0	citrate	1	2	1640000	1140000
Psa NZ13Δ2	H0	citrate	1	3	1440000	1220000
Psa NZ13Δ2	H48	citrate	1	1	3800000	7100000
Psa NZ13Δ2	H48	citrate	1	2	4800000	3400000
Psa NZ13Δ2	H48	citrate	1	3	5300000	4100000
Psa NZ13Δ2	H72	citrate	1	1	216000000	152000000
Psa NZ13Δ2	H72	citrate	1	2	204000000	144000000
Psa NZ13Δ2	H72	citrate	1	3	136000000	168000000
Psa NZ13Δ2	H96	citrate	1	1	516000000	328000000
Psa NZ13Δ2	H96	citrate	1	2	468000000	228000000
Psa NZ13Δ2	H96	citrate	1	3	424000000	348000000
Psa NZ13Δ2	H0	citrate	2	1	1280000	1320000
Psa NZ13Δ2	H0	citrate	2	2	1100000	1220000
Psa NZ13Δ2	H0	citrate	2	3	1240000	1360000
Psa NZ13Δ2	H48	citrate	2	1	22600000	27800000
Psa NZ13Δ2	H48	citrate	2	2	21000000	22000000
Psa NZ13Δ2	H48	citrate	2	3	21400000	26000000
Psa NZ13Δ2	H72	citrate	2	1	174000000	200000000
Psa NZ13Δ2	H72	citrate	2	2	120000000	148000000
Psa NZ13Δ2	H72	citrate	2	3	152000000	142000000
Psa NZ13Δ2	H96	citrate	2	1	232000000	258000000
Psa NZ13Δ2	H96	citrate	2	2	210000000	228000000
Psa NZ13Δ2	H96	citrate	2	3	140000000	200000000
Psa NZ13Δ2	H0	citrate	3	1	1600000	1900000
Psa NZ13Δ2	H0	citrate	3	2	1460000	1600000
Psa NZ13Δ2	H0	citrate	3	3	1460000	1860000
Psa NZ13Δ2	H48	citrate	3	1	31600000	33600000
Psa NZ13Δ2	H48	citrate	3	2	24800000	28800000
Psa NZ13Δ2	H48	citrate	3	3	19600000	19200000
Psa NZ13Δ2	H72	citrate	3	1	128000000	178000000
Psa NZ13Δ2	H72	citrate	3	2	154000000	160000000
Psa NZ13Δ2	H72	citrate	3	3	126000000	166000000
Psa NZ13Δ2	H96	citrate	3	1	166000000	224000000
Psa NZ13Δ2	H96	citrate	3	2	196000000	262000000
Psa NZ13Δ2	H96	citrate	3	3	228000000	276000000
Psa NZ13Δ3	H0	citrate	1	1	1140000	1180000
Psa NZ13Δ3	H0	citrate	1	2	1420000	1280000
Psa NZ13Δ3	H0	citrate	1	3	960000	1240000
Psa NZ13Δ3	H48	citrate	1	1	1400000	3900000
Psa NZ13Δ3	H48	citrate	1	2	1800000	4700000
Psa NZ13Δ3	H48	citrate	1	3	1000000	2900000
Psa NZ13Δ3	H72	citrate	1	1	20000000	324000000
Psa NZ13Δ3	H72	citrate	1	2	36000000	240000000
Psa NZ13Δ3	H72	citrate	1	3	40000000	328000000
Psa NZ13Δ3	H96	citrate	1	1	52000000	548000000
Psa NZ13Δ3	H96	citrate	1	2	84000000	608000000
Psa NZ13Δ3	H96	citrate	1	3	84000000	816000000
Psa NZ13Δ3	H0	citrate	2	1	1300000	940000
Psa NZ13Δ3	H0	citrate	2	2	1300000	1360000
Psa NZ13Δ3	H0	citrate	2	3	1260000	1220000
Psa NZ13Δ3	H48	citrate	2	1	5100000	17100000
Psa NZ13Δ3	H48	citrate	2	2	6000000	15900000
Psa NZ13Δ3	H48	citrate	2	3	4400000	21800000
Psa NZ13Δ3	H72	citrate	2	1	36000000	214000000
Psa NZ13Δ3	H72	citrate	2	2	28000000	242000000
Psa NZ13Δ3	H72	citrate	2	3	36000000	206000000
Psa NZ13Δ3	H96	citrate	2	1	64000000	284000000
Psa NZ13Δ3	H96	citrate	2	2	38000000	300000000
Psa NZ13Δ3	H96	citrate	2	3	56000000	362000000
Psa NZ13Δ3	H0	citrate	3	1	1080000	1360000
Psa NZ13Δ3	H0	citrate	3	2	1340000	1660000
Psa NZ13Δ3	H0	citrate	3	3	1280000	1600000
Psa NZ13Δ3	H48	citrate	3	1	6000000	18600000
Psa NZ13Δ3	H48	citrate	3	2	4400000	17200000
Psa NZ13Δ3	H48	citrate	3	3	4200000	17000000
Psa NZ13Δ3	H72	citrate	3	1	36000000	200000000
Psa NZ13Δ3	H72	citrate	3	2	20000000	200000000
Psa NZ13Δ3	H72	citrate	3	3	20000000	172000000
Psa NZ13Δ3	H96	citrate	3	1	42000000	340000000
Psa NZ13Δ3	H96	citrate	3	2	44000000	400000000
Psa NZ13Δ3	H96	citrate	3	3	46000000	350000000
Psa NZ13Δcta	H0	citrate	1	1	1380000	1420000
Psa NZ13Δcta	H0	citrate	1	2	1300000	1180000
Psa NZ13Δcta	H0	citrate	1	3	1720000	1480000
Psa NZ13Δcta	H48	citrate	1	1	88000000	118000000
Psa NZ13Δcta	H48	citrate	1	2	106000000	114000000
Psa NZ13Δcta	H48	citrate	1	3	106000000	122000000
Psa NZ13Δcta	H72	citrate	1	1	190000000	282000000
Psa NZ13Δcta	H72	citrate	1	2	174000000	258000000
Psa NZ13Δcta	H72	citrate	1	3	158000000	290000000
Psa NZ13Δcta	H96	citrate	1	1	50000000	64000000
Psa NZ13Δcta	H96	citrate	1	2	178000000	304000000
Psa NZ13Δcta	H96	citrate	1	3	170000000	266000000
Psa NZ13Δcta	H0	citrate	2	1	1520000	1200000
Psa NZ13Δcta	H0	citrate	2	2	1580000	1040000
Psa NZ13Δcta	H0	citrate	2	3	1560000	1420000
Psa NZ13Δcta	H48	citrate	2	1	142000000	188000000
Psa NZ13Δcta	H48	citrate	2	2	60000000	138000000
Psa NZ13Δcta	H48	citrate	2	3	80000000	122000000
Psa NZ13Δcta	H72	citrate	2	1	348000000	318000000
Psa NZ13Δcta	H72	citrate	2	2	178000000	278000000
Psa NZ13Δcta	H72	citrate	2	3	166000000	266000000
Psa NZ13Δcta	H96	citrate	2	1	38000000	58000000
Psa NZ13Δcta	H96	citrate	2	2	196000000	272000000
Psa NZ13Δcta	H96	citrate	2	3	162000000	214000000
Psa NZ13Δcta	H0	citrate	3	1	1920000	1420000
Psa NZ13Δcta	H0	citrate	3	2	1660000	940000
Psa NZ13Δcta	H0	citrate	3	3	1660000	1480000
Psa NZ13Δcta	H48	citrate	3	1	44000000	45200000
Psa NZ13Δcta	H48	citrate	3	2	22400000	29200000
Psa NZ13Δcta	H48	citrate	3	3	31200000	33000000
Psa NZ13Δcta	H72	citrate	3	1	200000000	200000000
Psa NZ13Δcta	H72	citrate	3	2	260000000	300000000
Psa NZ13Δcta	H72	citrate	3	3	236000000	360000000
Psa NZ13Δcta	H96	citrate	3	1	260000000	212000000
Psa NZ13Δcta	H96	citrate	3	2	188000000	274000000
Psa NZ13Δcta	H96	citrate	3	3	240000000	424000000
Psa NZ13ΔlysR	H0	citrate	1	1	1280000	1140000
Psa NZ13ΔlysR	H0	citrate	1	2	1340000	1020000
Psa NZ13ΔlysR	H0	citrate	1	3	1440000	1420000
Psa NZ13ΔlysR	H48	citrate	1	1	92000000	136000000
Psa NZ13ΔlysR	H48	citrate	1	2	96000000	126000000
Psa NZ13ΔlysR	H48	citrate	1	3	84000000	120000000
Psa NZ13ΔlysR	H72	citrate	1	1	230000000	382000000
Psa NZ13ΔlysR	H72	citrate	1	2	140000000	200000000
Psa NZ13ΔlysR	H72	citrate	1	3	154000000	220000000
Psa NZ13ΔlysR	H96	citrate	1	1	114000000	286000000
Psa NZ13ΔlysR	H96	citrate	1	2	190000000	264000000
Psa NZ13ΔlysR	H96	citrate	1	3	178000000	258000000
Psa NZ13ΔlysR	H0	citrate	2	1	1300000	1440000
Psa NZ13ΔlysR	H0	citrate	2	2	1640000	1420000
Psa NZ13ΔlysR	H0	citrate	2	3	1720000	1900000
Psa NZ13ΔlysR	H48	citrate	2	1	106000000	110000000
Psa NZ13ΔlysR	H48	citrate	2	2	88000000	126000000
Psa NZ13ΔlysR	H48	citrate	2	3	88000000	140000000
Psa NZ13ΔlysR	H72	citrate	2	1	166000000	208000000
Psa NZ13ΔlysR	H72	citrate	2	2	170000000	286000000
Psa NZ13ΔlysR	H72	citrate	2	3	204000000	302000000
Psa NZ13ΔlysR	H96	citrate	2	1	142000000	160000000
Psa NZ13ΔlysR	H96	citrate	2	2	10000000	36000000
Psa NZ13ΔlysR	H96	citrate	2	3	174000000	268000000
Psa NZ13ΔlysR	H0	citrate	3	1	1080000	1680000
Psa NZ13ΔlysR	H0	citrate	3	2	1160000	1700000
Psa NZ13ΔlysR	H0	citrate	3	3	1240000	1380000
Psa NZ13ΔlysR	H48	citrate	3	1	17400000	55200000
Psa NZ13ΔlysR	H48	citrate	3	2	17600000	31200000
Psa NZ13ΔlysR	H48	citrate	3	3	12000000	28000000
Psa NZ13ΔlysR	H72	citrate	3	1	78000000	224000000
Psa NZ13ΔlysR	H72	citrate	3	2	64000000	224000000
Psa NZ13ΔlysR	H72	citrate	3	3	78000000	214000000
Psa NZ13ΔlysR	H96	citrate	3	1	84000000	300000000
Psa NZ13ΔlysR	H96	citrate	3	2	118000000	286000000
Psa NZ13ΔlysR	H96	citrate	3	3	90000000	220000000
Psa NZ13Δlpr	H0	citrate	1	1	1300000	1460000
Psa NZ13Δlpr	H0	citrate	1	2	1680000	1400000
Psa NZ13Δlpr	H0	citrate	1	3	1180000	1640000
Psa NZ13Δlpr	H48	citrate	1	1	42400000	30800000
Psa NZ13Δlpr	H48	citrate	1	2	34800000	27600000
Psa NZ13Δlpr	H48	citrate	1	3	42000000	40800000
Psa NZ13Δlpr	H72	citrate	1	1	182000000	182000000
Psa NZ13Δlpr	H72	citrate	1	2	218000000	182000000
Psa NZ13Δlpr	H72	citrate	1	3	324000000	348000000
Psa NZ13Δlpr	H96	citrate	1	1	272000000	272000000
Psa NZ13Δlpr	H96	citrate	1	2	332000000	384000000
Psa NZ13Δlpr	H96	citrate	1	3	348000000	328000000
Psa NZ13Δlpr	H0	citrate	2	1	1280000	1620000
Psa NZ13Δlpr	H0	citrate	2	2	1560000	1920000
Psa NZ13Δlpr	H0	citrate	2	3	1480000	1480000
Psa NZ13Δlpr	H48	citrate	2	1	33200000	28400000
Psa NZ13Δlpr	H48	citrate	2	2	39200000	25600000
Psa NZ13Δlpr	H48	citrate	2	3	38000000	37600000
Psa NZ13Δlpr	H72	citrate	2	1	244000000	232000000
Psa NZ13Δlpr	H72	citrate	2	2	300000000	224000000
Psa NZ13Δlpr	H72	citrate	2	3	376000000	328000000
Psa NZ13Δlpr	H96	citrate	2	1	252000000	228000000
Psa NZ13Δlpr	H96	citrate	2	2	280000000	220000000
Psa NZ13Δlpr	H96	citrate	2	3	552000000	516000000
