# Supplementary material for: Rapid dissemination of host metabolism–manipulating genes via integrative and conjugative elements
Source: Proc Natl Acad Sci U S A. 2024 Mar 8;121(11):e2309263121. doi: 10.1073/pnas.2309263121 (PMC10945833; doi:10.1073/pnas.2309263121)
Supplement: Supplementary file 4 — Dataset S02 (XLSX) [file pnas.2309263121.sd02.xlsx]

## Sheet: Table S1 - P. syringae ICEs
ICE ID	Strain	non-redundant ICE representative	Country	Year	Isolated from	ICE Integration locus	Tn6212	GenBank accession number	Original ICE name
ICEPaf4394 *	P. syringae pv. atrofaciens ICMP 4394		New Zealand	1968	wheat	att-1	✓	LJPO01000188.1; LJPO01000111.1
ICEPafLMG5095 *	P. syringae pv. atrofaciens LMG5095		New Zealand	1968	wheat	att-1	✓	CP028490 (coordinates: 3,496,500-3,600,924)
ICEPar4457 *	P. coronafaciens pv. atropurpurea ICMP4457		Japan	1967	ryegrass	att-2	✓	LJPS01000162.1, LJPS01000123.1, LJPS01000111.1, LJPS01000149.1, LJPS01000047.1
ICEPatATCC11528-att1 *	P. amygdali pv. tabaci ATCC 11584		unkown	unkown	unkown	att-1	✗	CP042804 (coordinates: 775,183-861,564)
ICEPatATCC11528-att2 *	P. amygdali pv. tabaci ATCC 11584		unkown	unkown	unkown	att-2	✗	CP042804 (coordinates: 1,612,730-1,720,434)
ICEPav013	P. syrinage pv. avellanae ISPaVe013	ICEPsaNZ13	Italy	1991	hazelnut	unkown	✓	AKCJ01000063.1, AKCJ01000059.1, AKCJ01000060.1, AKCJ01000061.1, AKCJ01000062.1
ICEPco1_6 *	P. coronafaciens pv. oryzae 1_6		Japan	unknown	rice	att-1	✓	CP046035 (coordinates: 4,540,266-4,649,347)
ICEPco19117 *	P. congelans ICMP 19117		Germany	1994	grass	att-2	✓	LJQB01000076.1, LJQB01000035.1
ICEPcoDSM14939	P. congelans DSM 14939	ICEPco19117	unknown	unknown	unknown	att-2	✓	FNJH01000002.1 (coordinates: 211,040-320,216)
ICEPcoLP205a	P. congelans LP205a	ICEPs91L8	USA	2001	A. thaliana	unkown	✓	NQXX01000026.1, NQXX01000149.1
ICEPcoNL.P123	P. congelans NL.P123	ICEPsy41A	USA	2001	A. thaliana	unkown	✓	NQYA01000023.1; NQYA01000134.1
ICEPdp529	P. syringae pv. delphinii ICMP529	ICEPsaNZ13	New Zealand	1957	larkspur	att-1	✓	LJQH01000365.1, LJQH01000290.1, LJQH01000355.1
ICEPfm18802	P. syringae pv. actinidifoliorum ICMP18802	ICEPsaNZ47-Cu	New Zealand	2010	kiwifruit	att-1	✗	MUKM01000026.1 (coordinates: 61,728-152,968)
ICEPfm19497	P. syringae pv. actinidifoliorum ICMP 19497	ICEPsaNZ64-Cu	New Zealand	2010	kiwifruit	att-1	✗	LKBQ01000112.1 (coordinates: 22,274-149,483)
ICEPfmJ207-1 *	P. syringae pv. actinidifoliorum J207-1		Japan	2016	kiwifruit	att-2	✓	JAWHOS010000007 (coordinates 31,084-120,606)
ICEPfmJ207-2	P. syringae pv. actinidifoliorum J207-2	ICEPfmJ207-1	Japan	2016	kiwifruit	att-2	✓	JAWHOR010000003
ICEPfmJ207-4	P. syringae pv. actinidifoliorum J207-4	ICEPfmJ207-1	Japan	2016	kiwifruit	att-2	✓	JAWHOQ010000024; JAWHOQ010000073
ICEPm11289	P. marginalis ICMP 11289	ICEPsaNZ47-Cu	New Zealand	1991	kiwifruit	att-1	✗	LKGX01000080.1 (coordinates: 60,190-151,410)
ICEPpa2367 *	P. syringae pv. panici LMG2367		USA	1921-22	proso millet	att-2	✓	ALAC01000062.1, ALAC01000019.1
ICEPph1302A *	P. syringae pv. phaseolicola 1302A		Ethiopia	1994	bean	att-2	✗	AJ870974.1 (coordinates: 1,346-107,259)	PPHGI-1
ICEPs11168 *	P. syringae ICMP 11168		New Zealand	1991	kiwifruit	att-2	✓	LKGV01000001.1 (coordinates: 160,711-263,297)
ICEPs243L2	P. syringae 243L2	ICEPsaC3	China	2014	kiwifruit	att-1	✓	JAWHPL010000014 (coordinates: 96,749-194,895)
ICEPs247E2	P. syringae 247E2	ICEPsaC3	China	2014	kiwifruit	att-1	✓	JAWHPK010000011 (coordinates: 108,077-205,981)
ICEPs248-6 *	P. syringae J248-6		Japan	2016	kiwifruit	att-1	✗	JAWHOP010000009 (coordinates: 103,124-207,313)
ICEPs254-4 *	P. syringae J254-4		Japan	2016	kiwifruit	att-1	✗	JAWHOO010000007 (coordinates: 61,657-144,753)
ICEPs26L6	P. syringae 26L6	ICEPsaC11	China	2014	kiwifruit	att-1	✓	JAWHPJ010000053
ICEPs2L4 *	P. syringae 2L4		China	2014	kiwifruit	att-2	✓	JAWHPI010000026 (coordinates: 126,175-233,996)
ICEPs304-1 *	P. syringae J304-1		Japan	2016	kiwifruit	att-1	✗	JAWHNV010000009 (coordinates: 1-110,968)
ICEPs309-1 *	P. syringae J309-1		Japan	2016	kiwifruit	att-3	✗	JAWHNU010000008 (coordinates: 19,078-126,295)
ICEPs31R1 *	P. syringae 31R1		unknown	unknown	unknown	att-2	✗	LT629769.1 (coordinates: 398,653-516,816)
ICEPs82L1 *	P. syringae 82L1		China	2014	kiwifruit	att-1	✓	JAWHPE010000007 (coordinates: 125,239-225,777)
ICEPs91L8 *	P. syringae 91L8		China	2014	kiwifruit	att-2	✓	JAWHPD010000049; JAWHPD010000021
ICEPsaC1	P. syringae pv. actinidiae C1	ICEPsaNZ13	China	2010	kiwifruit	att-1	✓	KC148185.1
ICEPsaC11 *	P. syringae pv. actinidiae C11		China	2012	kiwifruit	att-2	✓	MTHK01000001.1 (coordinates: 232,974-338,270)
ICEPsaC15 *	P. syringae pv. actinidiae C15		China	2012	kiwifruit	att-2	✓	MTHO01000001.1, MTHO01000028.1, MTHO01000264.1
ICEPsaC18 *	P. syringae pv. actinidiae C18		China	2012	kiwifruit	att-1	✓	MTHR01000006.1 (coordinates: 32,416-130,045)
ICEPsaC2 *	P. syringae pv. actinidiae C2		China	2012	kiwifruit	att-2	✓	JAWHPM010000018; JAWHPM010000139; JAWHPM010000036; JAWHPM010000162
ICEPsaC24	P. syringae pv. actinidiae C24	ICEPsaC6	China	2014	kiwifruit	att-2	✓	MTHS01000003.1 (coordinates: 38,590-126,565)
ICEPsaC26	P. syringae pv. actinidiae C26	ICEPsaC27	China	2014	kiwifruit	att-2	✓	MTHT01000001.1 (coordinates: 1,770-109,176)
ICEPsaC27 *	P. syringae pv. actinidiae C27		China	2014	kiwifruit	att-2	✓	MTHU01000001.1 (coordinates: 1-107,407)
ICEPsaC28	P. syringae pv. actinidiae C28	ICEPsaC11	China	2014	kiwifruit	att-2	✓	MTHV01000001.1 (coordinates: 233,304-338,706)
ICEPsaC29	P. syringae pv. actinidiae C29	ICEPsaI10	China	2014	kiwifruit	att-2	✓	MTHW01000005.1, MTHW01000045.1, MTHW01000257.1
ICEPsaC3 *	P. syringae pv. actinidiae C3		China	2012	kiwifruit	unknown	✓	MTCQ01000008.1 (coordinates: 1-97,777)
ICEPsaC30	P. syringae pv. actinidiae C30	ICEPsaI10	China	2014	kiwifruit	att-2	✓	MTHX01000007.1, MTHX01000050.1, MTHX01000252.1
ICEPsaC31	P. syringae pv. actinidiae C31	ICEPsaI10	China	2014	kiwifruit	att-2	✓	MTHY01000007.1, MTHY01000050.1, MTHY01000250.1
ICEPsaC4	P. syringae pv. actinidiae C4	ICEPsaC2	China	2012	kiwifruit	att-2	✓	JAWHPH010000003
ICEPsaC5	P. syringae pv. actinidiae C5	ICEPsaI10	China	2012	kiwifruit	att-2	✓	JAWHPG010000018; JAWHPG010000148; JAWHPG010000001
ICEPsaC6 *	P. syringae pv. actinidiae C6		China	2012	kiwifruit	att-2	✓	JAWHPF010000011; JAWHPF010000003
ICEPsaC62	P. syringae pv. actinidiae C62	ICEPsaC2	China	2014	kiwifruit	att-1	✓	MTIB01000003.1 (coordinates: 1,770-102,550)
ICEPsaC66 *	P. syringae pv. actinidiae C66		China	2012	kiwifruit	att-1	✗	MTYK01000003.1 (coordinates: 32,770-133,393)
ICEPsaC67	P. syringae pv. actinidiae C67	ICEPsaC2	China	2012	kiwifruit	att-2	✓	MTYL01000003.1 (coordinates: 4-100,784)
ICEPsaC68	P. syringae pv. actinidiae C68	ICEPsaC2	China	2014	kiwifruit	att-1	✓	MTYM01000003.1 (coordinates: 4-100,784)
ICEPsaC69	P. syringae pv. actinidiae C69	ICEPsaC2	China	2014	kiwifruit	att-1	✓	MTYO01000003.1 (coordinates: 1,770-102,550)
ICEPsaC70	P. syringae pv. actinidiae C70	ICEPsaC11	China	2014	kiwifruit	att-2	✓	MTYN01000001.1 (coordinates: 233,300-338,600)
ICEPsaC73	P. syringae pv. actinidiae C73	ICEPsaC11	China	2014	kiwifruit	att-2	✓	MTYP01000001.1 (coordinates: 233,352-338,600)
ICEPsaC9	P. syringae pv. actinidiae C9	ICEPsaI10	China	2010	kiwifruit	att-2	✓	CP032631.1 (coordinates: 1,753,593-1,862,396)
ICEPsaCL1	P. syringae pv. actinidiae CL1	ICEPsaC2	Chile	2010	kiwifruit	att-2	✓	KC148188.1	Andean island, Pac_ICE3
ICEPsaCL2	P. syringae pv. actinidiae CL2	ICEPsaC2	Chile	2010	kiwifruit	att-2	✓	JAWHPC010000018; JAWHPC010000143; JAWHPC010000166; JAWHPC010000038
ICEPsaCL3	P. syringae pv. actinidiae CL3	ICEPsaC2	Chile	2010	kiwifruit	att-2	✓	JAWHPB010000002 (ccordinates: 1-100,772)
ICEPsaCL4	P. syringae pv. actinidiae CL4	ICEPsaC2	Chile	2010	kiwifruit	att-2	✓	JAWHPA010000032; JAWHPA010000005
ICEPsaI10 *	P. syringae pv. actinidiae I10		Italy	2008	kiwifruit	att-2	✓	ANGD01000014.1 (coordinates: 30,828-139,631)	Mediterranean island, Pac_ICE2
ICEPsaI12.29 *	P. syringae pv. actinidiae CRAFRU12.29		Italy	2011	kiwifruit	att-2	✗	CP019730.1 (coordinates: 1,737,475-1,829,979)
ICEPsaI13	P. syringae pv. actinidiae I13	ICEPsaI10	Italy	2008	kiwifruit	att-2	✓	JAWHOZ010000001; JAWHOZ010000128
ICEPsaI4	P. syringae pv. actinidiae I4	ICEPsaI10	Italy	2008	kiwifruit	att-2	✓	JAWHOY010000015; JAWHOY010000159; JAWHOY010000162; JAWHOY010000035
ICEPsaI5	P. syringae pv. actinidiae I5	ICEPsaI10	Italy	2009	kiwifruit	att-2	✓	JAWHOX010000013; JAWHOX010000101; JAWHOX010000034
ICEPsaI6	P. syringae pv. actinidiae I6	ICEPsaI10	Italy	2009	kiwifruit	att-2	✓	JAWHOW010000001 (coordinates: 30,787-139,583)
ICEPsaI7	P. syringae pv. actinidiae I7	ICEPsaI10	Italy	2009	kiwifruit	att-1	✓	JAWHOV010000002 (coordinates: 32,387-141,186)
ICEPsaI8	P. syringae pv. actinidiae I8	ICEPsaI10	Italy	2010	kiwifruit	att-2	✓	JAWHOU010000002 (coordinates: 30,787-139,587)
ICEPsaI9	P. syringae pv. actinidiae I9	ICEPsaI10	Italy	2010	kiwifruit	att-2	✓	JAWHOT010000002 (coordinates: 30,787-139,539)
ICEPsaJ263-2	P. syringae pv. actinidiae J263-2	ICEPsaNZ13	Japan	2016	kiwifruit	att-1	✓	JAWHON010000040; JAWHON010000010
ICEPsaJ263-4	P. syringae pv. actinidiae J263-4	ICEPsaNZ13	Japan	2016	kiwifruit	unknown	✓	JAWHOM010000009; JAWHOM010000129; JAWHOM010000184; JAWHOM010000173
ICEPsaJ267-1	P. syringae pv. actinidiae J267-1	ICEPsaNZ13	Japan	2016	kiwifruit	att-1	✓	JAWHOL010000007
ICEPsaJ267-2	P. syringae pv. actinidiae J267-2	ICEPsaNZ13	Japan	2016	kiwifruit	unknown	✓	JAWHOK010000002 (coordinates: 1,104-101,724)
ICEPsaJ268-1	P. syringae pv. actinidiae J268-1	ICEPsaNZ13	Japan	2016	kiwifruit	att-2	✓	JAWHOJ010000004
ICEPsaJ268-4	P. syringae pv. actinidiae J268-4	ICEPsaNZ13	Japan	2016	kiwifruit	att-2	✓	JAWHOI010000005; JAWHOI010000057
ICEPsaJ268-6	P. syringae pv. actinidiae J268-6	ICEPsaNZ13	Japan	2016	kiwifruit	att-1	✓	JAWHOH010000002 (coordinates: 1,042-101,955)
ICEPsaJ269-6	P. syringae pv. actinidiae J269-6	ICEPsaNZ13	Japan	2016	kiwifruit	att-2	✓	JAWHOG010000006
ICEPsaJ270-1	P. syringae pv. actinidiae J270-1	ICEPsaNZ13	Japan	2016	kiwifruit	att-2	✓	JAWHOF010000003 (coordinates: 30,809-131,660)
ICEPsaJ270-5	P. syringae pv. actinidiae J270-5	ICEPsaNZ13	Japan	2016	kiwifruit	att-2	✓	JAWHOD010000006
ICEPsaJ271-1	P. syringae pv. actinidiae J271-1	ICEPsaNZ13	Japan	2016	kiwifruit	unknown	✓	JAWHOC010000003
ICEPsaJ271-3	P. syringae pv. actinidiae J271-3	ICEPsaNZ13	Japan	2016	kiwifruit	att-2	✓	JAWHOB010000002 (coordinates: 2: 30,809-131,661)
ICEPsaJ271-5	P. syringae pv. actinidiae J271-5	ICEPsaNZ13	Japan	2016	kiwifruit	att-2	✓	JAWHOA010000004; JAWHOA010000060
ICEPsaJ272-5	P. syringae pv. actinidiae J272-5	ICEPsaNZ13	Japan	2016	kiwifruit	att-2	✓	JAWHNZ010000002 (coordinates: 30,809-131,661)
ICEPsaJ273-1	P. syringae pv. actinidiae J273-1	ICEPsaNZ13	Japan	2016	kiwifruit	att-2	✓	JAWHNY010000002 (coordinates: 30,909-131,760)
ICEPsaJ273-6	P. syringae pv. actinidiae J273-6	ICEPsaNZ13	Japan	2016	kiwifruit	att-2	✓	JAWHNX010000001 (coordinates: 26-100,925)
ICEPsaJ292-2 *	P. syringae pv. actinidiae J292-2		Japan	2016	kiwifruit	att-2	✗	JAWHNW010000333; JAWHNW010000175; JAWHNW010000179; JAWHNW010000158; JAWHNW010000054
ICEPsaJ38	P. syringae pv. actinidiae J38	ICEPsaNZ13	Japan	2014	kiwifruit	att-2	✓	MTYS01000003.1 (coordinates: 1,056-101,907)
ICEPsaMAFF212063 *	P. syringae pv. actinidiae MAFF212063		Japan	2012	kiwifruit	att-2	✗	CP024712 (coordinates: 4,717,464-4,816,692)
ICEPsaNZ13 *	P. syringae pv. actinidiae NZ13		New Zealand	2010	kiwifruit	att-1	✓	CP011972.2 (coordinates: 5,410,821-5,511,719)	Pacific Island, Pac_ICE1
ICEPsaNZ31	P. syringae pv. actinidiae NZ31	ICEPsaNZ13	New Zealand	2010	kiwifruit	unknown	✓	ANJD01000023.1, ANJD01000118.1, ANJD01000111.1
ICEPsaNZ32	P. syringae pv. actinidiae NZ32	ICEPsaNZ13	New Zealand	2010	kiwifruit	att-1	✓	ANJC01000006.1 (coordinates: 33,546-134,397)
ICEPsaNZ33	P. syringae pv. actinidiae NZ33	ICEPsaNZ13	New Zealand	2011	kiwifruit	att-1	✓	ANJG01000046.1 (coordinates: 33,494-134,397)
ICEPsaNZ34	P. syringae pv. actinidiae NZ34	ICEPsaNZ13	New Zealand	2011	kiwifruit	att-1	✓	ANJH01000079.1, ANJH01000040.1, ANJH01000162.1
ICEPsaNZ35	P. syringae pv. actinidiae NZ35	ICEPsaNZ13	New Zealand	2010	kiwifruit	att-1	✓	MTYX01000007.1 (coordinates: 354-101,113)
ICEPsaNZ36	P. syringae pv. actinidiae NZ36	ICEPsaNZ13	New Zealand	2012	kiwifruit	att-2	✓	JAWHNT010000004
ICEPsaNZ37	P. syringae pv. actinidiae NZ37	ICEPsaNZ13	New Zealand	2010	kiwifruit	att-1	✓	MTYY01000003.1 (coordinates: 1,056-101,907)
ICEPsaNZ38	P. syringae pv. actinidiae NZ38	ICEPsaNZ13	New Zealand	2014	kiwifruit	att-2	✓	MTYZ01000003.1 (coordinates: 170-101,073)
ICEPsaNZ39	P. syringae pv. actinidiae NZ39	ICEPsaNZ13	New Zealand	2014	kiwifruit	att-1	✓	MTZA01000003.1 (coordinates: 93-100,944)
ICEPsaNZ40	P. syringae pv. actinidiae NZ40	ICEPsaNZ13	New Zealand	2014	kiwifruit	att-2	✓	MTZB01000003.1 (coordinates: 170-101,073)
ICEPsaNZ41	P. syringae pv. actinidiae NZ41	ICEPsaNZ13	New Zealand	2014	kiwifruit	att-2	✓	MTZC01000003.1 (coordinates: 170-101,021)
ICEPsaNZ42	P. syringae pv. actinidiae NZ42	ICEPsaNZ13	New Zealand	2014	kiwifruit	att-1	✓	MTZD01000004.1 (coordinates: 759-101,610)
ICEPsaNZ43	P. syringae pv. actinidiae NZ43	ICEPsaNZ13	New Zealand	2014	kiwifruit	att-1	✓	MTZE01000003.1 (coordinates: 26-100,877)
ICEPsaNZ44	P. syringae pv. actinidiae NZ44	ICEPsaNZ13	New Zealand	2014	kiwifruit	unknown	✓	JAWHNS010000003 (coordinates: 3: 1,056-101,955)
ICEPsaNZ45	P. syringae pv. actinidiae NZ45	ICEPsaNZ13	New Zealand	2014	kiwifruit	att-2	✗	MTZF01000001.1 (coordinates: 1,733,917-1,834,820)
ICEPsaNZ45-Cu *	P. syringae pv. actinidiae NZ45		New Zealand	2014	kiwifruit	att-1	✗	MTZF01000001.1 (coordinates: 5,534,722-5,642,405)	PsaNZ45ICE_Cu
ICEPsaNZ46	P. syringae pv. actinidiae NZ46	ICEPsaNZ13	New Zealand	2012	kiwifruit	att-1	✓	JAWHNR010000015; JAWHNR010000116
ICEPsaNZ47-Cu *	P. syringae pv. actinidiae NZ47		New Zealand	2014	kiwifruit	att-1	✗	CP017009.1 (coordinates: 5,410,821-5,502,013)	PsaNZ47ICE_Cu
ICEPsaNZ48	P. syringae pv. actinidiae NZ48	ICEPsaNZ13	New Zealand	2013	kiwifruit	att-2	✓	MTZH01000003.1 (coordinates: 26-100,929)
ICEPsaNZ49	P. syringae pv. actinidiae NZ49	ICEPsaNZ13	New Zealand	2011	kiwifruit	att-1	✓	MTZJ01000003.1 (coordinates: 1,056-101,959)
ICEPsaNZ62-Cu	P. syringae pv. actinidiae NZ62	ICEPsaNZ47-Cu	New Zealand	2015	kiwifruit	att-2	✗	MOMK01000003.1 (coordinates: 1,106-92,298)
ICEPsaNZ63	P. syringae pv. actinidiae NZ63	ICEPsaNZ45-Cu	New Zealand	2015	kiwifruit	att-1	✗	MOML01000002.1 (coordinates: 32,503-140,115)
ICEPsaNZ64-Cu *	P. syringae pv. actinidiae NZ64		New Zealand	2016	kiwifruit	att-1	✗	MOMM01000021.1, MOMM01000065.1 MOMM01000141.1 MOMM01000150.1 MOMM01000185.1 MOMM01000221.1 MOMM01000225.1, MOMM01000243.1	PsaNZ64ICE_Cu
ICEPsaP1	P. syringae pv. actinidiae P1	ICEPsaI10	Portugal	2010	kiwifruit	att-2	✓	JAWHNQ010000013; JAWHNQ010000203; JAWHNQ010000280; JAWHNQ010000007
ICEPsaP14.08	P. syringae pv. actinidiae CRAFRU14.08	ICEPsaI12.29	Portugal	2010	kiwifruit	att-2	✗	CP019732.1 (coordinates: 1,735,804-1,828,308)
ICEPsaP155 *	P. syringae pv. actinidiae P155		unknown	2018	kiwifruit	att-2	✓	CP032871 (coordinates 1,689,941-1,797,268)
ICEPsaSK142-1	P. syringae pv. actinidiae SK142-1	ICEPsaNZ13	South Korea	2016	kiwifruit	unknown	✓	JAWHNO010000008
ICEPsaSK145-1	P. syringae pv. actinidiae SK145-1	ICEPsaNZ13	South Korea	2016	kiwifruit	unknown	✓	JAWHNN010000003 (coordinates: 1,056-101,955)
ICEPsaSK146-1	P. syringae pv. actinidiae SK146-1	ICEPsaNZ13	South Korea	2016	kiwifruit	unknown	✓	JAWHNM010000003 (ccordinates: 1,056-101,955)
ICEPsaSK147-1	P. syringae pv. actinidiae SK147-1	ICEPsaNZ13	South Korea	2016	kiwifruit	unknown	✓	JAWHNL010000003 (coordinates: 32,282-133,134)
ICEPsaSK159-1	P. syringae pv. actinidiae SK159-1	ICEPsaC2	South Korea	2016	kiwifruit	unknown	✓	JAWHNK010000009
ICEPsaSK160-1	P. syringae pv. actinidiae SK160-1	ICEPsaC2	South Korea	2016	kiwifruit	att-1	✓	JAWHNJ010000003 (coordinates: 1,059-101,867)
ICEPsaSK161-1	P. syringae pv. actinidiae SK161-1	ICEPsaC2	South Korea	2016	kiwifruit	unknown	✓	JAWHNI010000008
ICEPsaSK161-3	P. syringae pv. actinidiae SK161-3	ICEPsaC2	South Korea	2016	kiwifruit	unknown	✓	JAWHNH010000005
ICEPsaJ270-3	P. syringae pv. actinidiae J270-3	ICEPsaNZ13	Japan	2016	kiwifruit	att-2	✓
ICEPsaSK162-1	P. syringae pv. actinidiae SK162-1	ICEPsaC2	South Korea	2016	kiwifruit	att-1	✓	JAWHNG010000008
ICEPsaSK162-2	P. syringae pv. actinidiae SK162-2	ICEPsaC2	South Korea	2016	kiwifruit	unknown	✓	JAWHNF010000005
ICEPsaSK162-3	P. syringae pv. actinidiae SK162-3	ICEPsaC2	South Korea	2016	kiwifruit	unknown	✓	JAWHNE010000006
ICEPsaSK164-1 *	P. syringae pv. actinidiae SK164-1		South Korea	2016	kiwifruit	unknown	✓	JAWHND010000002 (coordinates: 7,905-118,852)
ICEPsaSK164-2	P. syringae pv. actinidiae SK164-2	ICEPsaSK164-1	South Korea	2016	kiwifruit	unknown	✓	JAWHNC010000003
ICEPsaSK164-3	P. syringae pv. actinidiae SK164-3	ICEPsaSK164-1	South Korea	2016	kiwifruit	unknown	✓	JAWHNB010000004
ICEPsaSK166-2	P. syringae pv. actinidiae SK166-2	ICEPsaNZ13	South Korea	2016	kiwifruit	att-1	✓	JAWHNA010000002 (coordinates: 32,409-133,261)
ICEPsaSK167-1	P. syringae pv. actinidiae SK167-1	ICEPsaNZ13	South Korea	2016	kiwifruit	unknown	✓	JAWHMZ010000001 (coordinates: 1,056-101,955)
ICEPsaSK167-2	P. syringae pv. actinidiae SK167-2	ICEPsaNZ13	South Korea	2016	kiwifruit	unknown	✓	JAWHMY010000002
ICEPsaSK167-3	P. syringae pv. actinidiae SK167-3	ICEPsaNZ13	South Korea	2016	kiwifruit	att-1	✓	JAWHMX010000005; JAWHMX010000187
ICEPsaSK168-1	P. syringae pv. actinidiae SK168-1	ICEPsaNZ13	South Korea	2016	kiwifruit	att-1	✓	JAWHMW010000003 (coordinates: 1,056-101,955)
ICEPsaSK168-2	P. syringae pv. actinidiae SK168-2	ICEPsaNZ13	South Korea	2016	kiwifruit	att-1	✓	JAWHMV010000002 (coordinates: 93-100,992)
ICEPsaSK168-3	P. syringae pv. actinidiae SK168-3	ICEPsaNZ13	South Korea	2016	kiwifruit	att-2	✓	JAWHMU010000003 (coordinates: 93-100,991)
ICEPsaSK169-1	P. syringae pv. actinidiae SK169-1	ICEPsaNZ13	South Korea	2016	kiwifruit	unknown	✓	JAWHMT010000003 (coordinates: 30,809-131,661)
ICEPsaSK169-2	P. syringae pv. actinidiae SK169-2	ICEPsaNZ13	South Korea	2016	kiwifruit	unknown	✓	JAWHMS010000004
ICEPsaSK169-3	P. syringae pv. actinidiae SK169-3	ICEPsaNZ13	South Korea	2016	kiwifruit	unknown	✓	JAWHMR010000004
ICEPsaSK170-1	P. syringae pv. actinidiae SK170-1	ICEPsaNZ13	South Korea	2016	kiwifruit	unknown	✓	JAWHMQ010000001 (coordinates: 32,400-133,299)
ICEPsaSK170-2	P. syringae pv. actinidiae SK170-2	ICEPsaNZ13	South Korea	2016	kiwifruit	att-1	✓	JAWHMP010000011; JAWHMP010000034
ICEPsaSK170-3	P. syringae pv. actinidiae SK170-3	ICEPsaNZ13	South Korea	2016	kiwifruit	unknown	✓	JAWHMO010000006
ICEPsaSK171-1	P. syringae pv. actinidiae SK171-1	ICEPsaNZ13	South Korea	2016	kiwifruit	unknown	✓	JAWHMN010000008
ICEPsaSK171-2	P. syringae pv. actinidiae SK171-2	ICEPsaNZ13	South Korea	2016	kiwifruit	unknown	✓	JAWHMM010000002 (coordinates: 1,056-101,954)
ICEPsaSK171-3	P. syringae pv. actinidiae SK171-3	ICEPsaNZ13	South Korea	2016	kiwifruit	att-1	✓	JAWHML010000003 (coordinates: 3: 32,409-133,260)
ICEPsaSK172-1	P. syringae pv. actinidiae SK172-1	ICEPsaNZ13	South Korea	2016	kiwifruit	unknown	✓	JAWHMK010000002 (coordinates: 1,056-101,955)
ICEPsaSK172-2	P. syringae pv. actinidiae SK172-2	ICEPsaNZ13	South Korea	2016	kiwifruit	unknown	✓	JAWHMJ010000002 (coordinates: 32,282-133,134)
ICEPsaSK173-1	P. syringae pv. actinidiae SK173-1	ICEPsaNZ13	South Korea	2016	kiwifruit	att-1	✓	JAWHMI010000003
ICEPsaSK173-2	P. syringae pv. actinidiae SK173-2	ICEPsaNZ13	South Korea	2016	kiwifruit	unknown	✓	JAWHMH010000004
ICEPsaSK173-3	P. syringae pv. actinidiae SK173-3	ICEPsaNZ13	South Korea	2016	kiwifruit	att-1	✓	JAWHMG010000005
ICEPsaSK182-2	P. syringae pv. actinidiae SK182-2	ICEPsaNZ13	South Korea	2016	kiwifruit	unknown	✓	JAWHMF010000005
ICEPsaSK189-1	P. syringae pv. actinidiae SK189-1	ICEPsaNZ13	South Korea	2016	kiwifruit	att-1	✓	JAWHME010000008
ICEPsaSK189-2	P. syringae pv. actinidiae SK189-2	ICEPsaNZ13	South Korea	2016	kiwifruit	att-1	✓	JAWHMD010000001 (coordinates: 32,400-133,251)
ICEPsaSK190-1	P. syringae pv. actinidiae SK190-1	ICEPsaNZ13	South Korea	2016	kiwifruit	unknown	✓	JAWHMC010000008
ICEPsaSK190-2	P. syringae pv. actinidiae SK190-2	ICEPsaNZ13	South Korea	2016	kiwifruit	unknown	✓	JAWHMB010000002 (coordinates: 32,400-133,299)
ICEPsaSK190-3	P. syringae pv. actinidiae SK190-3	ICEPsaNZ13	South Korea	2016	kiwifruit	att-2	✓	JAWHMA010000004
ICEPsaSK191-1	P. syringae pv. actinidiae SK191-1	ICEPsaNZ13	South Korea	2016	kiwifruit	att-1	✓	JAWHLZ010000001 (coordinates: 32,282-133,134)
ICEPsaSK191-2	P. syringae pv. actinidiae SK191-2	ICEPsaNZ13	South Korea	2016	kiwifruit	unknown	✓	JAWHLY010000003
ICEPsaSK191-3	P. syringae pv. actinidiae SK191-3	ICEPsaNZ13	South Korea	2016	kiwifruit	unknown	✓	JAWHLX010000003 (coordinates: 32,282-133,134)
ICEPsaSK192-1	P. syringae pv. actinidiae SK192-1	ICEPsaNZ13	South Korea	2016	kiwifruit	unknown	✓	JAWHLW010000008
ICEPsaSK192-1S	P. syringae pv. actinidiae SK192-1S	ICEPsaNZ13	South Korea	2016	kiwifruit	unknown	✓	JAWHLV010000003 (coordinates: 33,468-134-320)
ICEPsaSK192-2	P. syringae pv. actinidiae SK192-2	ICEPsaNZ13	South Korea	2016	kiwifruit	att-1	✓	JAWHLU010000001 (coordinates: 1,089-101,683)
ICEPsaSK197-R1	P. syringae pv. actinidiae SK197-R1	ICEPsaNZ13	South Korea	2016	kiwifruit	att-1	✓	JAWHLT010000003 (coordinates: 33,468-134,320)
ICEPsaSK197-R2	P. syringae pv. actinidiae SK197-R2	ICEPsaNZ13	South Korea	2016	kiwifruit	unknown	✓	JAWHLS010000005
ICEPsaSK197-R3	P. syringae pv. actinidiae SK197-R3	ICEPsaNZ13	South Korea	2016	kiwifruit	unknown	✓	JAWHLR010000006
ICEPsaSK198-1	P. syringae pv. actinidiae SK198-1	ICEPsaNZ13	South Korea	2016	kiwifruit	unknown	✓	JAWHLQ010000003 (coordinates: 1,056-101,955)
ICEPsaSK198-2	P. syringae pv. actinidiae SK198-2	ICEPsaNZ13	South Korea	2016	kiwifruit	unknown	✓	JAWHLP010000003 (coordinates: 32,400-133,299)
ICEPsaSK198-3	P. syringae pv. actinidiae SK198-3	ICEPsaNZ13	South Korea	2016	kiwifruit	att-1	✓	JAWHLO010000002 (coordinates: 1,056-101,954)
ICEPsaSK199-1	P. syringae pv. actinidiae SK199-1	ICEPsaNZ13	South Korea	2016	kiwifruit	unknown	✓	JAWHLN010000003 (coordinates: 1,056-101,955)
ICEPsaSK199-3	P. syringae pv. actinidiae SK199-3	ICEPsaNZ13	South Korea	2016	kiwifruit	att-1	✓	JAWHLM010000003 (coordinates: 93--100,794)
ICEPsaSK200-1	P. syringae pv. actinidiae SK200-1	ICEPsaNZ13	South Korea	2016	kiwifruit	unknown	✓	JAWHLL010000008
ICEPsaSK200-R2	P. syringae pv. actinidiae SK200-R2	ICEPsaNZ13	South Korea	2016	kiwifruit	att-2	✓	JAWHLK010000001 (coordinates: 1,056-101,955)
ICEPsaSK200-R3	P. syringae pv. actinidiae SK200-R3	ICEPsaNZ13	South Korea	2016	kiwifruit	att-1	✓	JAWHLJ010000002
ICEPsaSK41-8	P. syringae pv. actinidiae SK41-8	ICEPsaNZ13	South Korea	2016	kiwifruit	att-1	✓	JAWHLI010000008
ICEPsaSK42-1	P. syringae pv. actinidiae SK42-1	ICEPsaNZ13	South Korea	2016	kiwifruit	unknown	✓	JAWHLH010000003 (coordinates: 32,527-132,999)
ICEPsaSK44-1	P. syringae pv. actinidiae SK44-1	ICEPsaNZ13	South Korea	2016	kiwifruit	unknown	✓	JAWHLG010000007
ICEPsaSK44-5	P. syringae pv. actinidiae SK44-5	ICEPsaNZ13	South Korea	2016	kiwifruit	unknown	✓	JAWHLF010000001 (coordinates: 30,809-131,661)
ICEPsaSK44-8	P. syringae pv. actinidiae SK44-8	ICEPsaNZ13	South Korea	2016	kiwifruit	unknown	✓	JAWHLE010000003
ICEPsaSK45-1	P. syringae pv. actinidiae SK45-1	ICEPsaNZ13	South Korea	2016	kiwifruit	att-2	✓	JAWHLD010000003 (coordinates: 30,909-131,808)
ICEPsaSK47-1	P. syringae pv. actinidiae SK47-1	ICEPsaNZ13	South Korea	2016	kiwifruit	unknown	✓	JAWHLC010000003 (coordinates: 1,056-101,723)
ICEPsaSK57-1	P. syringae pv. actinidiae SK57-1	ICEPsaNZ13	South Korea	2016	kiwifruit	att-1	✓	JAWHLB010000008
ICEPsaSK58-6	P. syringae pv. actinidiae SK58-6	ICEPsaNZ13	South Korea	2016	kiwifruit	unknown	✓	JAWHLA010000008
ICEPsaSK60-3	P. syringae pv. actinidiae SK60-3	ICEPsaNZ13	South Korea	2016	kiwifruit	unknown	✓	JAWHKZ010000008
ICEPsaSK60-4	P. syringae pv. actinidiae SK60-4	ICEPsaNZ13	South Korea	2016	kiwifruit	unknown	✓	JAWHKY010000005
ICEPsaSK7	P. syringae pv. actinidiae K7	ICEPsaI10	South Korea	2014	kiwifruit	att-2	✓	MTYW01000054.1, MTYW01000001.1
ICEPsBRIP34876	P. syringae BRIP34876	ICEPsBRIP34881	Australia	1971	barley	att-2	✓	AMXK01000055.1, AMXK01000099.1, AMXK01000014.1
ICEPsBRIP34881 *	P. syringae BRIP34881		Australia	1971	barley	att-2	✓	AMXL01000033.1, AMXL01000031.1
ICEPsBRIP39023 *	P. syringae BRIP39023		Australia	1988	wheat	att-1	✗	AMZX01000047.1, AMZX01000001.1
ICEPsBS0292 *	P. syringae BS0292		unknown	unknown	unknown	att-2	✗	FOVV01000006.1 (coordinates: 158,328-242,982)
ICEPsBS3827 *	P. syringae BS3827		unknown	unknown	unknown	att-2	✓	FOQB01000001.1 (coordinates: 159,057-259,124)
ICEPsBS3829 *	P. syringae BS3829		unknown	unknown	unknown	att-2	✓	FOPR01000002.1 (coordinates: 135,875-241,175)
ICEPsKCTC12500	P. syringae KCTC12500	ICEPsy3023	unknown	unknown	unknown	att-1	✗	AYTM02000002.1 (coordinates: 3,253,758-3,390,606)
ICEPsKN2.a.3 *	P. syringae KN2.a.3		USA	2000-14	A. thaliana	unknown	✓	NHTA01000027.1; NHTA01000006.1; NHTA01000049.1
ICEPsLMC.P91 *	P. syringae LMC.P91		USA	2000-14	A. thaliana	unknown	✓	NHTB01000006.1, NHTB01000127
ICEPsPengzhou8 *	P. syringae Pengzhou8		China	2014	kiwifruit	att-1	✓	JAWHNP010000354 (coordinates: 126,432-230,024)
ICEPsPs25	P. syringae Ps25	ICEPstB13-200	USA	2016	tomato	att-2	✗	CP034558 (coordinates: 4,985,890-5,082,721)
ICEPstB13-200 *	P. syringae pv. tomato B13-200		Canada	2013	tomato	att-2	✗	CP019871 (coordinates: 1,832,845-1,929,680)
ICEPsy2340 *	P. syringae pv. syringae 2340		Hungary	1985	pear	att-1	✓	LIHT01000079.1 (coordinates: 110,882-208,477)
ICEPsy3023 *	P. syringae pv. syringae ICMP3023		UK	NA	bean	att-1	✗	LJRK01000049.1 (coordinates: 340-137,148)
ICEPsy41A *	P. syringae pv. syringae 41A		France	2011	apricot	att-2	✓	JYHJ01000001.1 (coordinates: 860,840-963,244)
ICEPsyB728a *	P. syringae pv. syringae B728a		USA	1985	bean	att-2	✓	CP000075.1 (coordinates: 1,604,398-1,724,178)	GI-7
ICEPsyHS191 *	P. syringae pv. syringae HS191		Australia	1969	millet	att-1	✗	CP006256.1 (coordinates: 5,140,380-5,226,421)
ICEPsyNZIPFR-PS7 *	P. syringae pv. syringae NZIPFR-PS7		New Zealand	2010	cherry	att-2	✓	LKCE01000012.1 (coordinates: 148,068-254,151)
ICEPsySM *	P. syringae pv. syringae SM		USA	N/A	wheat	att-2	✗	APWT01000010.1; APWT01000011.1
ICEPvirCDRTc14 *	P. viridiflava CDRTc14		Austria	2013	whitetop (root)	att-2	✗	MBPF01000022.1 (coordinates: 319,987-414,369)

## Sheet: Table S2 - P. aeruginosa ICEs
Name	Original name	Strain ID	Isolation	Gene Bank accession	ICE family	att site	amino acid % identity
P chlororaphis PA23		P. chlororaphis strain PA23	soybean root	CP008696.1	NA	att-2	0.86
P mosselii SJ10		P. mosselii SJ10	wastewater	CP009365.1	NA	att-2	0.81
Pa B10W		P. aeruginosa isolate B10W	wastewater	CP017969.1	pKLC102/PAGI-2	att-2	0.82
Pa B136-33		P. aeruginosa B136-33	human	CP004061.1	pKLC102/PAGI-2	att-1	0.83
pKLC102	pKLC102	P. aeruginosa strain C	human	AY257538.1	pKLC102/PAGI-2	NA	0.82
Pa FA-HZ1		P. aeruginosa strain FA-HZ1	wastewater	CP017353	pKLC102/PAGI-2	att-2	0.83
Pa MTB-1		P. aeruginosa MTB-1	soil	CP006853.1	pKLC102/PAGI-2	att-1	0.82
Pa NCGM2.S1		P. aeruginosa NCGM2.S1	human	AP012280.1	NA	att-2	0.82
Pa PA1		P. aeruginosa PA1	human	CP004054.2	pKLC102/PAGI-2	att-2	0.82
PAPI-1	PAPI-1	P. aeruginosa PA14	human	AY273869.1	pKLC102/PAGI-2	att-1	0.81
Pa PA14Or		P. aeruginosa isolate PA14Or	NA	LT608330.1	pKLC102/PAGI-2	att-1	0.81
Pa PA1R		P. aeruginosa PA1R	NA	CP004055.1	pKLC102/PAGI-2	att-2	0.82
Pa PA38182		P. aeruginosa PA38182	human	HG530068.1	NA	NA	0.83
Pa PA7	GI PA7	P. aeruginosa PA7	human	CP000744.1	pKLC102/PAGI-2	att-2	0.83
Pa PA96		P. aeruginosa PA96	human	CP007224.1	pKLC102/PAGI-2	att-2	0.82
PAGI-5	PAGI-5	P. aeruginosa PSE9	NA	EF611301.1	pKLC102/PAGI-2	NA	0.83
Pa SGVI ST111	ICE1	P. aeruginosa SGVI ST111	human	KT887560.1	pKLC102/PAGI-2	NA	0.82
Pa 8380		P. aeruginosa strain 8380	human	AP014839.2	pKLC102/PAGI-2	att-1	0.82
Pa BAMCPA07-48		P. aeruginosa strain BAMCPA07-48	human	CP015377.1	pKLC102/PAGI-2	att-1	0.82
Pa Carb01 63 I		P. aeruginosa strain Carb01 63	human	CP011317.1	pKLC102/PAGI-2	att-1	0.83
Pa Carb01 63 II		P. aeruginosa strain Carb01 63	human	CP011317.1	pKLC102/PAGI-2	att-1	0.83
Pa DN1		P. aeruginosa strain DN1	soil	CP017099.1	NA	att-2	0.81
Pa F23197		P. aeruginosa strain F23197	human	CP008856.1	pKLC102/PAGI-2	att-2	0.82
Pa F30658 II		P. aeruginosa strain F30658	human	CP008857.1	pKLC102/PAGI-2	att-2*	0.82
Pa F30658 I		P. aeruginosa strain F30658	human	CP008857.1	NA	att-1	0.82
Pa F63912		P. aeruginosa strain F63912	human	CP008858.1	pKLC102/PAGI-2	att-1	0.82
Pa H27930		P. aeruginosa strain H27930	human	CP008860.1	pKLC102/PAGI-2	att-2*	0.82
Pa NCGM 1900		P. aeruginosa strain NCGM 1990	human	AP014622.1	NA	att-2	0.82
Pa NCGM 1984		P. aeruginosa strain NCGM 1984	human	AP014646.1	NA	att-2	0.82
Pa NCGM257		P. aeruginosa strain NCGM257	human	AP014651	pKLC102/PAGI-2	att-1	0.82
Pa PA1RG		P. aeruginosa strain PA1RG	hospital sewage	CP012679.1	pKLC102/PAGI-2	att-2	0.82
Pa PSE305		P. aeruginosa strain PSE305	sheep	HG974234.1	pKLC102/PAGI-2	att-1	0.82
Pa S04 90 I		P. aeruginosa strain S04 90	human	CP011369.1	pKLC102/PAGI-2	att-1	0.82
Pa S04 90 II		P. aeruginosa strain S04 90	human	CP011369.1	NA	att-2	0.82
Pa S86968 II		P. aeruginosa strain S86968	human	CP008865.1	pKLC102/PAGI-2	att-2	0.82
Pa S86968 I		P. aeruginosa strain S86968	human	CP008865.1	pKLC102/PAGI-2	att-1	0.83
Pa T63266		P. aeruginosa strain T63266	human	CP008868.1	pKLC102/PAGI-2	att-2	0.82
Pa W16407		P. aeruginosa strain W16407	human	CP008869.1	pKLC102/PAGI-2	att-1	0.82
Pa UCBPP-PA14	PAPI-1	P. aeruginosa UCBPP-PA14	human	CP000438.1	pKLC102/PAGI-2	att-1	0.81
Pa VRFPA04		P. aeruginosa VRFPA04	human	CP008739.2	NA	att-2	0.83
PA W45909		P. aeruginosa strain W45909	human	CP008871.1	pKLC102/PAGI-2	att-2	0.83
PA YL84		P. aeruginosa YL84	compost	CP007147	pKLC102/PAGI-2	att-2	0.82
Pf-5 PAPI	PFGI-1	P. protegens Pf-5	rizhosphere	CP000076.1	pKLC102/PAGI-2	att-2	0.83
P. sp. WCS374		P. sp. WCS374	rhizosphere	CP007638.1	NA	att-1	0.83

## Sheet: Table S3 - ICE backbone genes
Number	Name	locus tag for Psa NZ13
1	parA – chromosome partitioning ATPase	IYO_024345
2	hypothetical protein	IYO_024350
3	hypothetical protein - DUF2786	IYO_024355
4	dnaB – replicative DNA helicase	IYO_024360
5	hypothetical protein
6	hypothetical protein
7	hypothetical protein
8	parB – chromosome partitioning ATPase	IYO_024385
9	hypothetical protein - DUF2857
10	hypothetical protein
	CR1
11	hypothetical protein - DUF1845
12	hypothetical protein - DUF3158
13	ssb – single-stranded DNA-binding protein	IYO_024415
	CR2
14	helicase	IYO_024430
	CR3
15	pilL – conjugative transfer protein	IYO_024440
16	pilN – conjugative transfer protein	IYO_024445
17	pilO – conjugative transfer protein	IYO_024450
18	pilP – conjugative transfer protein	IYO_024455
19	pilQ – conjugative transfer protein	IYO_024460
20	pilR – conjugative transfer protein	IYO_024465
21	pilS – conjugative transfer protein	IYO_024470
22	pilU – conjugative transfer protein	IYO_024475
23	pilV – conjugative transfer protein	IYO_024480
24	pilM – conjugative transfer protein	IYO_024485
	CR4
25	topIII – topoisomerase III	IYO_024590
26	tonB – periplasmatic protein now DUF3577
27	hypothetical protein - DUF3275
28	hypothetical protein
29	hypothetical protein
30	hypothetical protein
31	hypothetical protein
32	methylase – plasmid related protein	IYO_024640
33	DEAD box helicase –superfamily II DNA/RNA helicase	IYO_024645
	CR5
34	MCP – Methyl-accepting chemotaxis protein
35	ICE pep – probable exported protein	IYO_024660
36	lytic transglycosylase – Soluble lytic murein transglycosylase	IYO_024665
37	hypothetical protein - DUF2859	IYO_024670
38	traD – TC4P conjugative coupling factor	IYO_024675
39	hypothetical protein – DUF4400	IYO_024680
40	uvrD – helicase	IYO_024685
	CR6
41	hypothetical protein
42	hypothetical protein
43	hypothetical protein – DUF3262	IYO_024710
44	hypothetical protein – DUF2976	IYO_024715
45	hypothetical protein – DUF3487	IYO_024720
46	hypothetical protein – DUF2895	IYO_024725
47	hypothetical protein – traK superfamily	IYO_024730
48	hypothetical protein – virB10 like domain	IYO_024735
49	hypothetical protein	IYO_024740
50	traC – conjugal transfer protein (virB4)	IYO_024745
51	hypothetical protein	IYO_024750
52	DSBA – protein-disulfite isomerase	IYO_024755
	CR7
53	hypothetical protein – DUF1525	IYO_024835
54	traU – conjugal transfer protein	IYO_024840
55	hypothetical protein	IYO_024845
56	hypothetical protein	IYO_024850
57	traG – conjugal transfer protein	IYO_024855
	CR8
58	rulB – error-prone, lesion bypass DNA polymerase	IYO_024865
59	rulA – error-prone repair protein	IYO_024870
60	hypothetical protein	IYO_024875
	CR9
61	traI – relaxase	IYO_024880
62	int – integrase	IYO_024885

## Sheet: Table S4 - Alfy
Subject ICE	Homologous ICE	% length of homology
ICEPar4457	ICEPsaNZ13	95.1
ICEPs11168	ICEPsBS3827	22.8
ICEPs11168	ICEPs82L1	16.5
ICEPs11168	ICEPsy41A01	9.7
ICEPaf4394	ICEPsPengzhou8	40.5
ICEPaf4394	ICEPsatLMG2095	37
ICEPaf4394	ICEPsaNZ13, ICEPsaC18, ICEPsBRIP34881, ICEPs82L1, ICEPar4457	7
ICEPatATCC11528_2	PatATCC11528_1	21.5
ICEPatATCC11528_2	ICEPsa292-2	17.9
ICEPatATCC11528_2	ICEPs254-4	13.9
ICEPatATCC11528_2	ICEPs304-1	12.1
ICEPatATCC11528_2	ICEPsaNZ64_Cu	5.5
ICEPatATCC11528_2	ICEPsaC66	5.3
ICEPatATCC11528_2	ICEPs2L4	5
ICEPco1_6	ICEPsatLMG2095	39.1
ICEPco1_6	ICEPs82L1	8.3
ICEPco19117	ICEPsy41A01	42.2
ICEPco19117	ICEPsBS3827	7.6
ICEPco19117	ICEPco1_6	5.2
ICEPfm207-1	ICEPsaMAFF212063	59.4
ICEPfm207-1	ICEPstB13-200	28.6
ICEPpaLMG2367	ICEPsaNZ45_Cu	49.2
ICEPpaLMG2367	ICEPsyB728a, ICEPs164-1	19.3
ICEPpaLMG2367	ICEPsyB728a, ICEPsaNZ45_Cu, ICEPsaC15, ICEPs164-1	13.3
ICEPpaLMG2367	ICEPsyB728a, ICEPsaP155, ICEPsaNZ45_Cu, ICEPsaC15, ICEPs164-1	6.1
ICEPph1302A	ICEPsyHS191	15.3
ICEPph1302A	ICEPsy2340	9.8
ICEPph1302A	ICEPsBRIP39023	6.6
ICEPph1302A	ICEPsKN2.a.3	5.5
ICEPs164-1	ICEPsaNZ45_Cu	44.1
ICEPs164-1	ICEPsaC15	10.6
ICEPs164-1	ICEPsaC3	8.6
ICEPs164-1	ICEPsyHS191	5
ICEPs248-6	PatATCC11528_1	25.6
ICEPs248-6	ICEPs304-1	17.6
ICEPs248-6	ICEPs254-4	17.3
ICEPs248-6	ICEPatATCC11528_2	7.5
ICEPs248-6	ICEPsa292-2	6.7
ICEPs248-6	ICEPsaC66	5.2
ICEPs254-4	ICEPs304-1	19.7
ICEPs254-4	ICEPatATCC11528_2	17.4
ICEPs254-4	ICEPs248-6	17
ICEPs254-4	PatATCC11528_1	7.8
ICEPs254-4	ICEPsa292-2	6.7
ICEPs2L4	ICEPsaNZ64_Cu	23.9
ICEPs2L4	ICEPsaC66	20.9
ICEPs2L4	ICEPsaNZ13, ICEPsBRIP34881, ICEPar4457	15.7
ICEPs2L4	ICEPatATCC11528_2	6.8
ICEPs304-1	ICEPs248-6	21.1
ICEPs304-1	ICEPs254-4	16
ICEPs304-1	PatATCC11528_1	15.3
ICEPs304-1	ICEPatATCC11528_2	14.3
ICEPs304-1	ICEPsa292-2	10.6
ICEPs304-1	ICEPsaNZ64_Cu	7.6
ICEPs309-1	nh	78.7
ICEPs31R1	ICEPsaNZ47_Cu	23.5
ICEPs31R1	ICEPvirCDRTc14	21.4
ICEPs31R1	ICEPsaC6	16.1
ICEPs31R1	ICEPsaC27	11.2
ICEPs31R1	ICEPsaI12.29, ICEPsaI10	10
ICEPs31R1	ICEPsaC2	7.3
ICEPs82L1	ICEPco1_6	9.3
ICEPs82L1	ICEPs91L8	9
ICEPs82L1	ICEPsaNZ13, ICEPsBRIP34881, ICEPar4457	8.1
ICEPs82L1	ICEPs11168	7.4
ICEPs82L1	ICEPsy3023	6.7
ICEPs82L1	ICEPsBS3827	6
ICEPs82L1	ICEPsBS0292	5.3
ICEPs91L8	ICEPsBS3829	34
ICEPs91L8	ICEPsaNZ13, ICEPsaC18, ICEPsBRIP34881, ICEPs82L1, ICEPar4457, ICEPaf4394	11.1
ICEPs91L8	ICEPsaNZ13, ICEPsaC18, ICEPar4457	9.5
ICEPs91L8	ICEPs82L1	9.1
ICEPs91L8	ICEPsaNZ13, ICEPsaC18, ICEPsBRIP34881, ICEPar4457	8
ICEPs91L8	ICEPsaC3	6.7
ICEPsa292-2	ICEPatATCC11528_2	19
ICEPsa292-2	nh	17.3
ICEPsa292-2	PatATCC11528_1	10.7
ICEPsa292-2	ICEPs304-1	10.3
ICEPsa292-2	ICEPs254-4	8.3
ICEPsa292-2	ICEPsaMAFF212063	5
ICEPsaC11	ICEPvirCDRTc14	16.2
ICEPsaC11	ICEPsaNZ13, ICEPsBRIP34881, ICEPar4457	11.7
ICEPsaC11	ICEPsaI12.29, ICEPsaI10	7
ICEPsaC15	ICEPsaNZ45_Cu, ICEPs164-1	28.9
ICEPsaC15	ICEPsaC3	24.2
ICEPsaC15	ICEPsyB728a, ICEPs164-1, ICEPpaLMG2367	12.3
ICEPsaC15	ICEPsPengzhou8	9.2
ICEPsaC15	ICEPs164-1	8.1
ICEPsaC18	ICEPsaNZ13, ICEPar4457	46.5
ICEPsaC18	ICEPsySM	11.8
ICEPsaC18	nh	7.9
ICEPsaC2	ICEPvirCDRTc14	16.9
ICEPsaC2	ICEPsaC6	16.3
ICEPsaC2	ICEPsaI12.29, ICEPsaI10	15.1
ICEPsaC2	ICEPsaNZ47_Cu	13.9
ICEPsaC2	ICEPsaC27	12.1
ICEPsaC2	ICEPs31R1	7.5
ICEPsaC27	ICEPvirCDRTc14	17.5
ICEPsaC27	ICEPsaI12.29, ICEPsaI10	17.5
ICEPsaC27	ICEPsaC2	14.4
ICEPsaC27	ICEPs31R1	13.3
ICEPsaC27	ICEPsaNZ47_Cu	11.7
ICEPsaC27	ICEPsaC6	10.4
ICEPsaC3	ICEPsaC15	20.6
ICEPsaC3	ICEPsPengzhou8	10.4
ICEPsaC3	ICEPsBS3829	8.3
ICEPsaC3	ICEPsyB728a, ICEPsaNZ45_Cu, ICEPsaC15, ICEPs164-1, ICEPpaLMG2367	6.4
ICEPsaC6	ICEPsaNZ47_Cu	35.2
ICEPsaC6	ICEPs31R1	17.8
ICEPsaC6	ICEPsaC2	14.9
ICEPsaC6	ICEPsaI12.29, ICEPsaI10	14.1
ICEPsaC6	ICEPvirCDRTc14	7.4
ICEPsaC6	ICEPsaC27	6.4
ICEPsaC66	ICEPsaNZ64_Cu	33
ICEPsaC66	ICEPs2L4	21.5
ICEPsaC66	ICEPatATCC11528_2	6.9
ICEPsaI10	ICEPsaI12.29	100
ICEPsaI12.29	ICEPsaI10	100
ICEPsaMAFF212063	ICEPfm207-1	58.6
ICEPsaMAFF212063	ICEPstB13-200	19.8
ICEPsaMAFF212063	nh	7.7
ICEPsaNZ13	ICEPar4457	97
ICEPsaNZ45_Cu	ICEPs164-1	37.2
ICEPsaNZ45_Cu	ICEPpaLMG2367	35.7
ICEPsaNZ47_Cu	ICEPsaC6	33.6
ICEPsaNZ47_Cu	ICEPsaI12.29, ICEPsaI10	16.6
ICEPsaNZ47_Cu	ICEPs31R1	16.6
ICEPsaNZ47_Cu	ICEPsaC2	11.2
ICEPsaNZ47_Cu	ICEPsaC27	10.3
ICEPsaNZ64_Cu	ICEPsaC66	34.5
ICEPsaNZ64_Cu	ICEPs2L4	24.3
ICEPsaNZ64_Cu	ICEPsaNZ13, ICEPar4457	6.7
ICEPsaNZ64_Cu	ICEPatATCC11528_2	6.3
ICEPsaP155	ICEPsaNZ45_Cu, ICEPsaC15, ICEPs164-1	12.8
ICEPsaP155	ICEPsyB728a, ICEPsaNZ45_Cu, ICEPsaC15, ICEPs164-1, ICEPpaLMG2367	8.2
ICEPsaP155	ICEPsBS3829	7.3
ICEPsaP155	ICEPsBS3829, ICEPs91L8	6.3
ICEPsaP155	ICEPsy41A01	5.7
ICEPsatLMG2095	ICEPaf4394	53.9
ICEPsatLMG2095	ICEPco1_6	34.1
ICEPsatLMG2095	ICEPsPengzhou8, ICEPaf4394	10
ICEPsBRIP34881	ICEPsaNZ13, ICEPar4457	53.7
ICEPsBRIP34881	ICEPsBS0292	36.2
ICEPsBRIP39023	ICEPsKN2.a.3	16.3
ICEPsBRIP39023	ICEPsLMC.P91	12.5
ICEPsBRIP39023	ICEPatATCC11528_2	8.6
ICEPsBRIP39023	ICEPph1302A	8.2
ICEPsBRIP39023	ICEPsaC66	5
ICEPsBS0292	ICEPsBRIP34881	34.6
ICEPsBS0292	ICEPsyNZIPFR-PS7	8.9
ICEPsBS0292	ICEPsatLMG2095, ICEPaf4394	6.8
ICEPsBS3827	ICEPs11168	17.2
ICEPsBS3827	ICEPar4457	8.7
ICEPsBS3827	ICEPsaNZ13, ICEPsaC18, ICEPar4457	7
ICEPsBS3827	ICEPsaNZ13, ICEPsaC18, ICEPs91L8, ICEPar4457	6.5
ICEPsBS3827	ICEPs82L1	5.8
ICEPsBS3827	ICEPsBS3829	5.3
ICEPsBS3829	ICEPs91L8	39.7
ICEPsBS3829	ICEPsaC3	11.9
ICEPsBS3829	ICEPsBS3827	6.5
ICEPsBS3829	ICEPsyB728a, ICEPsaNZ45_Cu, ICEPsaC15, ICEPs164-1, ICEPpaLMG2367	5.2
ICEPsKN2.a.3	ICEPsLMC.P91	20.8
ICEPsKN2.a.3	ICEPsBRIP39023	13.2
ICEPsKN2.a.3	ICEPsaNZ13, ICEPsaC18, ICEPsBRIP34881, ICEPs91L8, ICEPs82L1, ICEPar4457, ICEPaf4394	9.2
ICEPsKN2.a.3	ICEPph1302A	5.4
ICEPsKN2.a.3	ICEPsy41A01, ICEPsaNZ13, ICEPsLMC.P91, ICEPsBRIP34881, ICEPs91L8, ICEPs82L1, ICEPs2L4, ICEPs11168, ICEPar4457	5
ICEPsLMC.P91	ICEPsyHS191	27.9
ICEPsLMC.P91	ICEPsKN2.a.3	18.9
ICEPsLMC.P91	ICEPsBRIP39023	10.4
ICEPsLMC.P91	ICEPsy41A01, ICEPsaNZ13, ICEPsBRIP34881, ICEPs91L8, ICEPs82L1, ICEPs2L4, ICEPs11168, ICEPar4457	7
ICEPsLMC.P91	ICEPsaNZ13, ICEPsaC18, ICEPsBRIP34881, ICEPs91L8, ICEPs82L1, ICEPs2L4, ICEPar4457, ICEPaf4394	5.6
ICEPsPengzhou8	ICEPaf4394	53
ICEPsPengzhou8	ICEPsaC3	17.2
ICEPsPengzhou8	ICEPsaC15	6.7
ICEPsPengzhou8	ICEPsaC11	6.1
ICEPstB13-200	ICEPfm207-1	51.4
ICEPstB13-200	ICEPsaMAFF212063	33.7
ICEPsy2340	ICEPsy3023	8.3
ICEPsy2340	ICEPph1302A	6.6
ICEPsy2340	ICEPsyB728a, ICEPsaNZ45_Cu, ICEPsaC15, ICEPs164-1, ICEPpaLMG2367	6
ICEPsy3023	ICEPsy2340	10.9
ICEPsy3023	ICEPsyNZIPFR-PS7	6.3
ICEPsy41A01	ICEPco19117	30.1
ICEPsy41A01	ICEPsaNZ13, ICEPsBRIP34881, ICEPs2L4, ICEPar4457	12.9
ICEPsy41A01	ICEPs11168	10.9
ICEPsy41A01	ICEPsBS3827	10.8
ICEPsy41A01	ICEPsaNZ13, ICEPsBRIP34881, ICEPar4457	5.5
ICEPsyB728a	ICEPs164-1	27.3
ICEPsyB728a	ICEPsaNZ45_Cu, ICEPsaC15, ICEPs164-1	17.2
ICEPsyB728a	ICEPsyHS191	10.8
ICEPsyB728a	ICEPph1302A	5.1
ICEPsyHS191	ICEPsLMC.P91	26.9
ICEPsyHS191	ICEPph1302A	12.8
ICEPsyHS191	ICEPsyB728a	12.2
ICEPsyHS191	ICEPsatLMG2095, ICEPsBS0292, ICEPaf4394	5.2
ICEPsyHS191	ICEPsy2340	5.1
ICEPsyNZIPFR-PS7	ICEPsBS0292	12.6
ICEPsyNZIPFR-PS7	ICEPsaNZ13, ICEPar4457	11.3
ICEPsyNZIPFR-PS7	ICEPsy3023	7.2
ICEPsyNZIPFR-PS7	ICEPsyB728a	6.8
ICEPsySM	ICEPsaC18	9.4
ICEPsySM	ICEPsaC15	6.4
ICEPvirCDRTc14	ICEPsaC27	18.4
ICEPvirCDRTc14	ICEPs31R1	17.3
ICEPvirCDRTc14	ICEPsaC11	15.8
ICEPvirCDRTc14	ICEPsaC2	14.9
ICEPvirCDRTc14	ICEPsaI12.29, ICEPsaI10	8
ICEPvirCDRTc14	ICEPsaC6	7.8
ICEPvirCDRTc14	ICEPsaNZ47_Cu	5.6
PatATCC11528_1	ICEPs248-6	25.1
PatATCC11528_1	ICEPatATCC11528_2	22.7
PatATCC11528_1	ICEPs304-1	13.2
PatATCC11528_1	ICEPsa292-2	11.3
PatATCC11528_1	ICEPs254-4	8.4

## Sheet: Table S5 - Tn6212
Psa NZ13 accession number	gene	predicted function	∆Tn6212	Tn6212∆1	Tn6212∆2	Tn6212∆3	∆dctT
IYO_024500	MCP	a methyl-accepting chemotaxis protein predicted to be involved in taxis toward malate	deleted	deleted
	hp	protein of unknown function (DUF1264)	deleted	deleted
IYO_024505	mer	transcriptional regulator	deleted	deleted
IYO_024510	transporter	transporter related to the human bile acid:sodium symporters or arsenite efflux pump ACR3	deleted	deleted
IYO_024515	hp	unknown	deleted	deleted
IYO_024520	cl channel	voltage-gated chloride channel	deleted	deleted
IYO_024525	hp	unknown	deleted		deleted
IYO_024530	hp	unknown	deleted		deleted
IYO_024535	hp	unknown	deleted		deleted
IYO_024540	hp	unknown	deleted		deleted
IYO_024545	eno	enolase	deleted		deleted
IYO_024550	ppa	inorganic phosphatase	deleted		deleted
IYO_024555	hp	uracil-DNA glycosylase	deleted		deleted
IYO_024560	dctT	di-carboxylic acid transporter	deleted				deleted
IYO_024565	lysR	transcriptional regulator	deleted			deleted
IYO_024570	catass	catabolism-associated protein	deleted			deleted
IYO_024575	lipo	lipoprotein	deleted			deleted
IYO_024580	xerC	tyrosine recombinase				deleted

## Sheet: Table S6 - Plasmids and strain
Plasmid Name	Characteristic	Reference
pGEM®-T	high copy number cloning vector: AmpR, pBR322 ori	Promega
pKR2013	Helper plasmis for tri-parental mating. KmR, incP4, tra, mob.	Ditta et al., 1980
pK18mobsacB	Mobilizable vector sacB, lacZa, KmR, mcs	Schafer et al., 1994
pUC18-mini-Tn7T-LAC	Chromosome integration vector wirh inducible Ptac promoter; AmpR, GmR, Ptac expression cassette, mini-Tn7T vector	Choi and Schweizer, 2006
Strain Name	Characteristic	Reference
E. coli S17-1 Tn5hah Sgid1	Thi-Pro-Hsd-recA-zzz::RP4-2 (tet::Mu, kan::Tn7 [TpR, SmR])	Zhang et al., 2015

## Sheet: Table S7 - Primers
Primer name	Primer sequence
∆1_BamHI_For	AAGGATCCGAGTTTACGCCGGATCGTTG
∆1_Cross_For	AGTTTAAGTTTAGTAGTACTGTGCGGGGGAAGAGAAATGAT
∆1_Cross_Rev	CAGTACTACTAAACTTAAACTGAGGCCTGGTCTTGAAGCTA
∆1_Ext_For	TGCAAGTCGCTGGTTTTCAA
∆1_Ext_Rev	ATTTTGATGAGCCGACGTCG
∆1_HindIII_Rev	ATAAGCTTACTTTTCACTGGGCATACGC
∆2_BamHI_For	AAGGATCCCCGATCAACTGACGCATGTC
∆2_Cross_For	AGTTTAAGTTTAGTAGTACTGACTCACCCGAATGTTAGGCA
∆2_Cross_Rev	CAGTACTACTAAACTTAAACTTGTCAGGCGATCTTGGTGAT
∆2_Ext_For	CTGATCGGAACCGTGGTTTC
∆2_Ext_Rev	CAGTACTACTAAACTTAAACTAGCGCGAAAATGAGTGAGAC
∆2_HindIII_Rev	ATAAGCTTATCGTGCTGTTTTGCCTGTT
∆3_BamHI_For	AAGGATCCGTTGTTACGGCGTACACTCC
∆3_Cross_For	AGTTTAAGTTTAGTAGTACTGCGCTGCCCTTTAAGTGTTGT
∆3_Cross_Rev	CAGTACTACTAAACTTAAACTAGCGCGAAAATGAGTGAGAC
∆3_Ext_For	AGTTTAAGTTTAGTAGTACTGACTCACCCGAATGTTAGGCA
∆3_Ext_Rev	AAGCTTTGCATCCTCCAACG
∆3_PstI_Rev	AACTGCAGTGTCAGTTCCGTACCTGGAC
∆catass_BamHI_Rev	AAGGATCCGCCCGCATATTTACGATGCC
∆catass_Cross_For	AGTTTAAGTTTAGTAGTACTGACGACTGATTGAACAGCGCAG
∆catass_Cross_Rev	TCAGTACTACTAAACTTAAACTCAACTCGTTCATCGCTGCAG
∆catass_EcoRI_For	AAGAATTCAAGCTAAGCCTACGCCAGC
∆dctT_BamHI_Rev	TTGGATCCAGCTACTCCTGGCTCACGAA
∆dctT_Cross_For	GGTTTAAGTTTAGTAAGCTTGGGCCCATTATAGCTGCGAGTC
∆dctT_Cross_Rev	CCAAGCTTACTAAACTTAAACCCCTGAGCCTTTGGCTACTTG
∆dctT_EcoRI_For	TTGAATTCGATCTTCGTTGATCGCTTCC
∆dctT_Ext_For	AATCAAATCGGAACGCTGAC
∆dctT_Ext_Rev	TTGTGAATATCGCCGTCAAA
∆eno_Cross_For	GGTTTAAGTTTAGTAAGCTTGCCGGTAAACCTGTTGGACTG
∆eno_Cross_Rev	CAAGCTTACTAAACTTAAACTCCTGGATTTGCGTTTTCATT
∆eno_EcoRI_For	AAGAATTCGCGGTACAGAGGGGCTAGAT
∆eno_Ext_For	ACGGCTTTCAACTGACGTTT
∆eno_Ext_Rev	TGACGCAGTGTGGACAAAAT
∆eno_XmaI_Rev	AACCCGGGCAGGGAAAAGCGTCAGTAGC
∆lipo_BamHI_For	AAGGATCCACCTCTCCGACAGCAGTTTG
∆lipo_Cross_For	AGTTTAAGTTTAGTAGTACTCTTTGTCAGTGGCGCAAACC
∆lipo_Cross_Rev	AGTACTACTAAACTTAAACTAAGACCCACCTGCCTCTGAA
∆lipo_HindIII_Rev	ATAAGCTTCGGGCGTATTCATCAGTACC
∆lysR_BamHI_For	AAGGATCCGTTGTTACGGCGTACACTCC
∆lysR_Cross_For	AGTTTAAGTTTAGTAGTACTGAATTCGTGAGCCAGGAGTAG
∆lysR_Cross_Rev	CAGTACTACTAAACTTAAACTGGCGTAGGCTTAGCTTCAT
∆lysR_HindIII_Rev	ATAAGCTTTGGTGAAGACAATGGCCTGG
∆Tn6212_Cross_For	GTTTAAGTTTAGTGATATCGGACGTATACCGGTAGCGACGA
∆Tn6212_Cross_Rev	CCGATATCACTAAACTTAAACTCAAACTGGCCACCTCTACC
∆Tn6212_EcoRI_Rev	TTTGAATTCTAACGGCCATAACCGACAAT
∆Tn6212_Ext_For	GGTGTCGGCATGTAGAAAGG
∆Tn6212_Ext_Rev	CCTTGTGCCAGAATCCATCT
∆Tn6212_XbaI_For	TTTTCTAGAATTTGATACGCCCAAAACCA

## Sheet: Table S8 - cfu Comp Assay 
Strain	time	C source	experiment	replicate	cfu/mL tested strain	cfu/mL Psa NZ13::lacZ
Psa NZ13	H0	glucose	1	1	3020000	3520000
Psa NZ13	H0	glucose	1	2	1940000	1940000
Psa NZ13	H0	glucose	1	3	1290000	1580000
Psa NZ13	H48	glucose	1	1	186000000	277000000
Psa NZ13	H48	glucose	1	2	184000000	210000000
Psa NZ13	H48	glucose	1	3	154000000	194000000
Psa NZ13	H72	glucose	1	1	213000000	276000000
Psa NZ13	H72	glucose	1	2	404000000	548000000
Psa NZ13	H72	glucose	1	3	340000000	308000000
Psa NZ13	H96	glucose	1	1	312000000	358000000
Psa NZ13	H96	glucose	1	2	304000000	644000000
Psa NZ13	H96	glucose	1	3	364000000	430000000
Psa NZ13	H0	glucose	2	1	1990000	1420000
Psa NZ13	H0	glucose	2	2	2150000	2470000
Psa NZ13	H0	glucose	2	3	2620000	2690000
Psa NZ13	H48	glucose	2	1	260000000	160000000
Psa NZ13	H48	glucose	2	2	844000000	796000000
Psa NZ13	H48	glucose	2	3	260000000	192000000
Psa NZ13	H72	glucose	2	1	540000000	396000000
Psa NZ13	H72	glucose	2	2	414000000	309000000
Psa NZ13	H72	glucose	2	3	417000000	375000000
Psa NZ13	H96	glucose	2	1	282000000	160000000
Psa NZ13	H96	glucose	2	2	162000000	82000000
Psa NZ13	H96	glucose	2	3	174000000	142000000
Psa NZ13	H0	glucose	3	1	1800000	1500000
Psa NZ13	H0	glucose	3	2	1800000	1600000
Psa NZ13	H0	glucose	3	3	1780000	1700000
Psa NZ13	H48	glucose	3	1	14400000	16600000
Psa NZ13	H48	glucose	3	2	15000000	16200000
Psa NZ13	H48	glucose	3	3	17600000	17600000
Psa NZ13	H72	glucose	3	1	252000000	220000000
Psa NZ13	H72	glucose	3	2	252000000	176000000
Psa NZ13	H72	glucose	3	3	152000000	248000000
Psa NZ13	H96	glucose	3	1	276000000	260000000
Psa NZ13	H96	glucose	3	2	320000000	180000000
Psa NZ13	H96	glucose	3	3	296000000	340000000
Psa NZ13ΔTn6212	H0	glucose	1	1	2900000	3240000
Psa NZ13ΔTn6212	H0	glucose	1	2	3220000	4040000
Psa NZ13ΔTn6212	H0	glucose	1	3	2060000	2330000
Psa NZ13ΔTn6212	H48	glucose	1	1	363000000	274000000
Psa NZ13ΔTn6212	H48	glucose	1	2	217000000	216000000
Psa NZ13ΔTn6212	H48	glucose	1	3	246000000	185000000
Psa NZ13ΔTn6212	H72	glucose	1	1	316000000	318000000
Psa NZ13ΔTn6212	H72	glucose	1	2	354000000	357000000
Psa NZ13ΔTn6212	H72	glucose	1	3	524000000	480000000
Psa NZ13ΔTn6212	H96	glucose	1	1	136000000	162000000
Psa NZ13ΔTn6212	H96	glucose	1	2	104000000	126000000
Psa NZ13ΔTn6212	H96	glucose	1	3	164000000	222000000
Psa NZ13ΔTn6212	H0	glucose	2	1	2120000	2170000
Psa NZ13ΔTn6212	H0	glucose	2	2	2760000	2440000
Psa NZ13ΔTn6212	H0	glucose	2	3	1720000	1980000
Psa NZ13ΔTn6212	H48	glucose	2	1	297000000	224000000
Psa NZ13ΔTn6212	H48	glucose	2	2	250000000	188000000
Psa NZ13ΔTn6212	H48	glucose	2	3	229000000	199000000
Psa NZ13ΔTn6212	H72	glucose	2	1	494000000	442000000
Psa NZ13ΔTn6212	H72	glucose	2	2	362000000	374000000
Psa NZ13ΔTn6212	H72	glucose	2	3	364000000	308000000
Psa NZ13ΔTn6212	H96	glucose	2	1	190000000	148000000
Psa NZ13ΔTn6212	H96	glucose	2	2	400000000	380000000
Psa NZ13ΔTn6212	H96	glucose	2	3	660000000	460000000
Psa NZ13ΔTn6212	H0	glucose	3	1	1550000	2140000
Psa NZ13ΔTn6212	H0	glucose	3	2	1460000	1690000
Psa NZ13ΔTn6212	H0	glucose	3	3	2390000	2940000
Psa NZ13ΔTn6212	H48	glucose	3	1	60000000	71000000
Psa NZ13ΔTn6212	H48	glucose	3	2	67000000	51000000
Psa NZ13ΔTn6212	H48	glucose	3	3	94000000	95000000
Psa NZ13ΔTn6212	H72	glucose	3	1	180000000	280000000
Psa NZ13ΔTn6212	H72	glucose	3	2	590000000	860000000
Psa NZ13ΔTn6212	H72	glucose	3	3	940000000	860000000
Psa NZ13ΔTn6212	H96	glucose	3	1	198000000	282000000
Psa NZ13ΔTn6212	H96	glucose	3	2	230000000	464000000
Psa NZ13ΔTn6212	H96	glucose	3	3	414000000	428000000
Psa NZ13Δeno	H0	glucose	1	1	1760000	1580000
Psa NZ13Δeno	H0	glucose	1	2	3220000	2880000
Psa NZ13Δeno	H0	glucose	1	3	1780000	1920000
Psa NZ13Δeno	H48	glucose	1	1	189000000	184000000
Psa NZ13Δeno	H48	glucose	1	2	182000000	360000000
Psa NZ13Δeno	H48	glucose	1	3	204000000	221000000
Psa NZ13Δeno	H72	glucose	1	1	249000000	285000000
Psa NZ13Δeno	H72	glucose	1	2	436000000	456000000
Psa NZ13Δeno	H72	glucose	1	3	388000000	516000000
Psa NZ13Δeno	H96	glucose	1	1	184000000	134000000
Psa NZ13Δeno	H96	glucose	1	2	152000000	132000000
Psa NZ13Δeno	H96	glucose	1	3	278000000	292000000
Psa NZ13Δeno	H0	glucose	2	1	1150000	940000
Psa NZ13Δeno	H0	glucose	2	2	1770000	1340000
Psa NZ13Δeno	H0	glucose	2	3	4260000	3640000
Psa NZ13Δeno	H48	glucose	2	1	257000000	223000000
Psa NZ13Δeno	H48	glucose	2	2	231000000	231000000
Psa NZ13Δeno	H48	glucose	2	3	219000000	179000000
Psa NZ13Δeno	H72	glucose	2	1	428000000	448000000
Psa NZ13Δeno	H72	glucose	2	2	422000000	432000000
Psa NZ13Δeno	H72	glucose	2	3	684000000	580000000
Psa NZ13Δeno	H96	glucose	2	1	66000000	72000000
Psa NZ13Δeno	H96	glucose	2	2	118000000	112000000
Psa NZ13Δeno	H96	glucose	2	3	59000000	72000000
Psa NZ13Δeno	H0	glucose	3	1	1770000	2830000
Psa NZ13Δeno	H0	glucose	3	2	2210000	2630000
Psa NZ13Δeno	H0	glucose	3	3	1810000	2760000
Psa NZ13Δeno	H48	glucose	3	1	10600000	17700000
Psa NZ13Δeno	H48	glucose	3	2	10600000	15500000
Psa NZ13Δeno	H48	glucose	3	3	10200000	14100000
Psa NZ13Δeno	H72	glucose	3	1	70000000	160000000
Psa NZ13Δeno	H72	glucose	3	2	108000000	156000000
Psa NZ13Δeno	H72	glucose	3	3	122000000	160000000
Psa NZ13Δeno	H96	glucose	3	1	380000000	498000000
Psa NZ13Δeno	H96	glucose	3	2	300000000	446000000
Psa NZ13Δeno	H96	glucose	3	3	274000000	484000000
Psa NZ13ΔdctT	H0	glucose	1	1	3340000	2820000
Psa NZ13ΔdctT	H0	glucose	1	2	2620000	2360000
Psa NZ13ΔdctT	H0	glucose	1	3	2980000	3360000
Psa NZ13ΔdctT	H48	glucose	1	1	145000000	142000000
Psa NZ13ΔdctT	H48	glucose	1	2	198000000	221000000
Psa NZ13ΔdctT	H48	glucose	1	3	219000000	222000000
Psa NZ13ΔdctT	H72	glucose	1	1	400000000	516000000
Psa NZ13ΔdctT	H72	glucose	1	2	336000000	360000000
Psa NZ13ΔdctT	H72	glucose	1	3	396000000	472000000
Psa NZ13ΔdctT	H96	glucose	1	1	176000000	156000000
Psa NZ13ΔdctT	H96	glucose	1	2	178000000	198000000
Psa NZ13ΔdctT	H96	glucose	1	3	328000000	374000000
Psa NZ13ΔdctT	H0	glucose	2	1	2840000	2240000
Psa NZ13ΔdctT	H0	glucose	2	2	2050000	1950000
Psa NZ13ΔdctT	H0	glucose	2	3	2150000	1330000
Psa NZ13ΔdctT	H48	glucose	2	1	227000000	166000000
Psa NZ13ΔdctT	H48	glucose	2	2	226000000	166000000
Psa NZ13ΔdctT	H48	glucose	2	3	291000000	218000000
Psa NZ13ΔdctT	H72	glucose	2	1	381000000	285000000
Psa NZ13ΔdctT	H72	glucose	2	2	333000000	291000000
Psa NZ13ΔdctT	H72	glucose	2	3	624000000	560000000
Psa NZ13ΔdctT	H96	glucose	2	1	40000000	34000000
Psa NZ13ΔdctT	H96	glucose	2	2	124000000	108000000
Psa NZ13ΔdctT	H96	glucose	2	3	198000000	100000000
Psa NZ13ΔdctT	H0	glucose	3	1	1990000	2650000
Psa NZ13ΔdctT	H0	glucose	3	2	2020000	2620000
Psa NZ13ΔdctT	H0	glucose	3	3	1630000	2340000
Psa NZ13ΔdctT	H48	glucose	3	1	13900000	12500000
Psa NZ13ΔdctT	H48	glucose	3	2	13200000	13100000
Psa NZ13ΔdctT	H48	glucose	3	3	12100000	9900000
Psa NZ13ΔdctT	H72	glucose	3	1	126000000	122000000
Psa NZ13ΔdctT	H72	glucose	3	2	122000000	102000000
Psa NZ13ΔdctT	H72	glucose	3	3	100000000	108000000
Psa NZ13ΔdctT	H96	glucose	3	1	392000000	328000000
Psa NZ13ΔdctT	H96	glucose	3	2	334000000	280000000
Psa NZ13ΔdctT	H96	glucose	3	3	300000000	284000000
Psa NZ13Δ1	H0	glucose	1	1	3400000	3360000
Psa NZ13Δ1	H0	glucose	1	2	3700000	3300000
Psa NZ13Δ1	H0	glucose	1	3	3080000	2300000
Psa NZ13Δ1	H48	glucose	1	1	25000000	17800000
Psa NZ13Δ1	H48	glucose	1	2	27200000	20000000
Psa NZ13Δ1	H48	glucose	1	3	32000000	25400000
Psa NZ13Δ1	H72	glucose	1	1	160000000	74000000
Psa NZ13Δ1	H72	glucose	1	2	154000000	68000000
Psa NZ13Δ1	H72	glucose	1	3	116000000	84000000
Psa NZ13Δ1	H96	glucose	1	1	492000000	352000000
Psa NZ13Δ1	H96	glucose	1	2	328000000	248000000
Psa NZ13Δ1	H96	glucose	1	3	292000000	228000000
Psa NZ13Δ1	H0	glucose	2	1	3560000	2900000
Psa NZ13Δ1	H0	glucose	2	2	2980000	2720000
Psa NZ13Δ1	H0	glucose	2	3	3160000	2560000
Psa NZ13Δ1	H48	glucose	2	1	34200000	23400000
Psa NZ13Δ1	H48	glucose	2	2	29600000	28200000
Psa NZ13Δ1	H48	glucose	2	3	29200000	26200000
Psa NZ13Δ1	H72	glucose	2	1	152000000	114000000
Psa NZ13Δ1	H72	glucose	2	2	214000000	164000000
Psa NZ13Δ1	H72	glucose	2	3	246000000	178000000
Psa NZ13Δ1	H96	glucose	2	1	304000000	260000000
Psa NZ13Δ1	H96	glucose	2	2	292000000	316000000
Psa NZ13Δ1	H96	glucose	2	3	436000000	284000000
Psa NZ13Δ1	H0	glucose	3	1	1560000	2080000
Psa NZ13Δ1	H0	glucose	3	2	1820000	1740000
Psa NZ13Δ1	H0	glucose	3	3	1660000	2020000
Psa NZ13Δ1	H48	glucose	3	1
Psa NZ13Δ1	H48	glucose	3	2	17800000	19800000
Psa NZ13Δ1	H48	glucose	3	3	20600000	20600000
Psa NZ13Δ1	H72	glucose	3	1	256000000	220000000
Psa NZ13Δ1	H72	glucose	3	2	324000000	252000000
Psa NZ13Δ1	H72	glucose	3	3	216000000	244000000
Psa NZ13Δ1	H96	glucose	3	1	336000000	308000000
Psa NZ13Δ1	H96	glucose	3	2	368000000	232000000
Psa NZ13Δ1	H96	glucose	3	3	378000000	276000000
Psa NZ13Δ2	H0	glucose	1	1	3800000	3040000
Psa NZ13Δ2	H0	glucose	1	2	4120000	3960000
Psa NZ13Δ2	H0	glucose	1	3	3120000	2580000
Psa NZ13Δ2	H48	glucose	1	1	19400000	20400000
Psa NZ13Δ2	H48	glucose	1	2	21600000	21000000
Psa NZ13Δ2	H48	glucose	1	3	18400000	24000000
Psa NZ13Δ2	H72	glucose	1	1	104000000	98000000
Psa NZ13Δ2	H72	glucose	1	2	116000000	140000000
Psa NZ13Δ2	H72	glucose	1	3	96000000	114000000
Psa NZ13Δ2	H96	glucose	1	1	172000000	220000000
Psa NZ13Δ2	H96	glucose	1	2	276000000	336000000
Psa NZ13Δ2	H96	glucose	1	3	292000000	316000000
Psa NZ13Δ2	H0	glucose	2	1	2800000	2800000
Psa NZ13Δ2	H0	glucose	2	2	3080000	3000000
Psa NZ13Δ2	H0	glucose	2	3	2540000	2360000
Psa NZ13Δ2	H48	glucose	2	1	33400000	29200000
Psa NZ13Δ2	H48	glucose	2	2	30000000	32000000
Psa NZ13Δ2	H48	glucose	2	3	27400000	36000000
Psa NZ13Δ2	H72	glucose	2	1	160000000	200000000
Psa NZ13Δ2	H72	glucose	2	2	108000000	124000000
Psa NZ13Δ2	H72	glucose	2	3	174000000	162000000
Psa NZ13Δ2	H96	glucose	2	1	256000000	308000000
Psa NZ13Δ2	H96	glucose	2	2	364000000	360000000
Psa NZ13Δ2	H96	glucose	2	3	340000000	280000000
Psa NZ13Δ2	H0	glucose	3	1	1720000	1700000
Psa NZ13Δ2	H0	glucose	3	2	1620000	1560000
Psa NZ13Δ2	H0	glucose	3	3	1340000	2180000
Psa NZ13Δ2	H48	glucose	3	1	22800000	20600000
Psa NZ13Δ2	H48	glucose	3	2	20800000	21000000
Psa NZ13Δ2	H48	glucose	3	3	17000000	17400000
Psa NZ13Δ2	H72	glucose	3	1	264000000	232000000
Psa NZ13Δ2	H72	glucose	3	2	312000000	300000000
Psa NZ13Δ2	H72	glucose	3	3	280000000	292000000
Psa NZ13Δ2	H96	glucose	3	1	296000000	308000000
Psa NZ13Δ2	H96	glucose	3	2	268000000	300000000
Psa NZ13Δ2	H96	glucose	3	3	312000000	280000000
Psa NZ13Δ3	H0	glucose	1	1	2880000	2940000
Psa NZ13Δ3	H0	glucose	1	2	3480000	2220000
Psa NZ13Δ3	H0	glucose	1	3	2860000	2940000
Psa NZ13Δ3	H48	glucose	1	1	24600000	25200000
Psa NZ13Δ3	H48	glucose	1	2	30200000	24400000
Psa NZ13Δ3	H48	glucose	1	3	29200000	26000000
Psa NZ13Δ3	H72	glucose	1	1	126000000	150000000
Psa NZ13Δ3	H72	glucose	1	2	140000000	102000000
Psa NZ13Δ3	H72	glucose	1	3	170000000	168000000
Psa NZ13Δ3	H96	glucose	1	1	180000000	252000000
Psa NZ13Δ3	H96	glucose	1	2	212000000	200000000
Psa NZ13Δ3	H96	glucose	1	3	312000000	284000000
Psa NZ13Δ3	H0	glucose	2	1	2560000	3220000
Psa NZ13Δ3	H0	glucose	2	2	2440000	2060000
Psa NZ13Δ3	H0	glucose	2	3	2440000	2720000
Psa NZ13Δ3	H48	glucose	2	1	30200000	31800000
Psa NZ13Δ3	H48	glucose	2	2	28000000	30000000
Psa NZ13Δ3	H48	glucose	2	3	33000000	33200000
Psa NZ13Δ3	H72	glucose	2	1	174000000	164000000
Psa NZ13Δ3	H72	glucose	2	2	164000000	154000000
Psa NZ13Δ3	H72	glucose	2	3	162000000	180000000
Psa NZ13Δ3	H96	glucose	2	1	396000000	384000000
Psa NZ13Δ3	H96	glucose	2	2	300000000	264000000
Psa NZ13Δ3	H96	glucose	2	3	320000000	292000000
Psa NZ13Δ3	H0	glucose	3	1	2400000	1820000
Psa NZ13Δ3	H0	glucose	3	2	1400000	1640000
Psa NZ13Δ3	H0	glucose	3	3	1160000	1820000
Psa NZ13Δ3	H48	glucose	3	1	34400000	26000000
Psa NZ13Δ3	H48	glucose	3	2	21000000	15400000
Psa NZ13Δ3	H48	glucose	3	3	29200000	26600000
Psa NZ13Δ3	H72	glucose	3	1	216000000	236000000
Psa NZ13Δ3	H72	glucose	3	2	232000000	180000000
Psa NZ13Δ3	H72	glucose	3	3	300000000	162000000
Psa NZ13Δ3	H96	glucose	3	1	372000000	216000000
Psa NZ13Δ3	H96	glucose	3	2	356000000	336000000
Psa NZ13Δ3	H96	glucose	3	3	268000000	148000000
Psa NZ13Δcta	H0	glucose	1	1	1300000	1420000
Psa NZ13Δcta	H0	glucose	1	2	1540000	1340000
Psa NZ13Δcta	H0	glucose	1	3	1800000	1760000
Psa NZ13Δcta	H48	glucose	1	1	44000000	32800000
Psa NZ13Δcta	H48	glucose	1	2	49600000	45600000
Psa NZ13Δcta	H48	glucose	1	3	46000000	32800000
Psa NZ13Δcta	H72	glucose	1	1	114000000	116000000
Psa NZ13Δcta	H72	glucose	1	2	150000000	120000000
Psa NZ13Δcta	H72	glucose	1	3	136000000	74000000
Psa NZ13Δcta	H96	glucose	1	1	214000000	200000000
Psa NZ13Δcta	H96	glucose	1	2	228000000	226000000
Psa NZ13Δcta	H96	glucose	1	3	254000000	206000000
Psa NZ13Δcta	H0	glucose	2	1	1860000	1700000
Psa NZ13Δcta	H0	glucose	2	2	1280000	1420000
Psa NZ13Δcta	H0	glucose	2	3	1340000	1500000
Psa NZ13Δcta	H48	glucose	2	1	44800000	42400000
Psa NZ13Δcta	H48	glucose	2	2	26800000	39200000
Psa NZ13Δcta	H48	glucose	2	3	36000000	39200000
Psa NZ13Δcta	H72	glucose	2	1	292000000	364000000
Psa NZ13Δcta	H72	glucose	2	2	124000000	200000000
Psa NZ13Δcta	H72	glucose	2	3	118000000	198000000
Psa NZ13Δcta	H96	glucose	2	1	172000000	324000000
Psa NZ13Δcta	H96	glucose	2	2	152000000	204000000
Psa NZ13Δcta	H96	glucose	2	3	136000000	218000000
Psa NZ13Δcta	H0	glucose	3	1	1620000	3200000
Psa NZ13Δcta	H0	glucose	3	2	2060000	1560000
Psa NZ13Δcta	H0	glucose	3	3	1420000	1920000
Psa NZ13Δcta	H48	glucose	3	1	7000000	16800000
Psa NZ13Δcta	H48	glucose	3	2	8600000	5800000
Psa NZ13Δcta	H48	glucose	3	3	6400000	5400000
Psa NZ13Δcta	H72	glucose	3	1	74000000	140000000
Psa NZ13Δcta	H72	glucose	3	2	48000000	24000000
Psa NZ13Δcta	H72	glucose	3	3	26000000	52000000
Psa NZ13Δcta	H96	glucose	3	1	112000000	300000000
Psa NZ13Δcta	H96	glucose	3	2	148000000	152000000
Psa NZ13Δcta	H96	glucose	3	3	188000000	216000000
Psa NZ13ΔlysR	H0	glucose	1	1	1540000	1300000
Psa NZ13ΔlysR	H0	glucose	1	2	1540000	1460000
Psa NZ13ΔlysR	H0	glucose	1	3	1320000	1200000
Psa NZ13ΔlysR	H48	glucose	1	1	35600000	30000000
Psa NZ13ΔlysR	H48	glucose	1	2	40400000	32400000
Psa NZ13ΔlysR	H48	glucose	1	3	36800000	27600000
Psa NZ13ΔlysR	H72	glucose	1	1	128000000	104000000
Psa NZ13ΔlysR	H72	glucose	1	2	134000000	132000000
Psa NZ13ΔlysR	H72	glucose	1	3	190000000	152000000
Psa NZ13ΔlysR	H96	glucose	1	1	162000000	150000000
Psa NZ13ΔlysR	H96	glucose	1	2	132000000	158000000
Psa NZ13ΔlysR	H96	glucose	1	3	216000000	228000000
Psa NZ13ΔlysR	H0	glucose	2	1	1320000	1980000
Psa NZ13ΔlysR	H0	glucose	2	2	1240000	1420000
Psa NZ13ΔlysR	H0	glucose	2	3	1360000	1740000
Psa NZ13ΔlysR	H48	glucose	2	1	36800000	42400000
Psa NZ13ΔlysR	H48	glucose	2	2	46000000	54000000
Psa NZ13ΔlysR	H48	glucose	2	3	30000000	43600000
Psa NZ13ΔlysR	H72	glucose	2	1	120000000	168000000
Psa NZ13ΔlysR	H72	glucose	2	2	128000000	138000000
Psa NZ13ΔlysR	H72	glucose	2	3	174000000	276000000
Psa NZ13ΔlysR	H96	glucose	2	1	138000000	182000000
Psa NZ13ΔlysR	H96	glucose	2	2
Psa NZ13ΔlysR	H96	glucose	2	3	204000000	200000000
Psa NZ13ΔlysR	H0	glucose	3	1	1380000	1560000
Psa NZ13ΔlysR	H0	glucose	3	2	1400000	1580000
Psa NZ13ΔlysR	H0	glucose	3	3	1460000	2000000
Psa NZ13ΔlysR	H48	glucose	3	1	7800000	7200000
Psa NZ13ΔlysR	H48	glucose	3	2	7400000	7000000
Psa NZ13ΔlysR	H48	glucose	3	3	7000000	9800000
Psa NZ13ΔlysR	H72	glucose	3	1	36000000	48000000
Psa NZ13ΔlysR	H72	glucose	3	2	56000000	56000000
Psa NZ13ΔlysR	H72	glucose	3	3	72000000	46000000
Psa NZ13ΔlysR	H96	glucose	3	1	156000000	152000000
Psa NZ13ΔlysR	H96	glucose	3	2	92000000	66000000
Psa NZ13ΔlysR	H96	glucose	3	3	192000000	172000000
Psa NZ13Δlpr	H0	glucose	1	1	1720000	1780000
Psa NZ13Δlpr	H0	glucose	1	2	1960000	1580000
Psa NZ13Δlpr	H0	glucose	1	3	1760000	2100000
Psa NZ13Δlpr	H48	glucose	1	1	9400000	5000000
Psa NZ13Δlpr	H48	glucose	1	2	8200000	8000000
Psa NZ13Δlpr	H48	glucose	1	3	7800000	8800000
Psa NZ13Δlpr	H72	glucose	1	1	82000000	74000000
Psa NZ13Δlpr	H72	glucose	1	2	54000000	76000000
Psa NZ13Δlpr	H72	glucose	1	3	44000000	42000000
Psa NZ13Δlpr	H96	glucose	1	1	212000000	188000000
Psa NZ13Δlpr	H96	glucose	1	2	232000000	152000000
Psa NZ13Δlpr	H96	glucose	1	3	288000000	244000000
Psa NZ13Δlpr	H0	glucose	2	1	2060000	1840000
Psa NZ13Δlpr	H0	glucose	2	2	1900000	2100000
Psa NZ13Δlpr	H0	glucose	2	3	1660000	1460000
Psa NZ13Δlpr	H48	glucose	2	1	11200000	8200000
Psa NZ13Δlpr	H48	glucose	2	2	12800000	9800000
Psa NZ13Δlpr	H48	glucose	2	3	9800000	9600000
Psa NZ13Δlpr	H72	glucose	2	1	66000000	40000000
Psa NZ13Δlpr	H72	glucose	2	2	66000000	68000000
Psa NZ13Δlpr	H72	glucose	2	3	90000000	72000000
Psa NZ13Δlpr	H96	glucose	2	1	168000000	118000000
Psa NZ13Δlpr	H96	glucose	2	2	140000000	126000000
Psa NZ13Δlpr	H96	glucose	2	3	172000000	118000000
Psa NZ13Δlpr	H0	glucose	3	1	1720000	1700000
Psa NZ13Δlpr	H0	glucose	3	2	1340000	1580000
Psa NZ13Δlpr	H0	glucose	3	3
Psa NZ13Δlpr	H48	glucose	3	1	24400000	37600000
Psa NZ13Δlpr	H48	glucose	3	2	24400000	37600000
Psa NZ13Δlpr	H48	glucose	3	3
Psa NZ13Δlpr	H72	glucose	3	1	148000000	180000000
Psa NZ13Δlpr	H72	glucose	3	2	216000000	176000000
Psa NZ13Δlpr	H72	glucose	3	3
Psa NZ13Δlpr	H96	glucose	3	1
Psa NZ13Δlpr	H96	glucose	3	2	138000000	154000000
Psa NZ13Δlpr	H96	glucose	3	3	144000000	120000000
Psa NZ13	H0	succinate	1	1	4280000	4440000
Psa NZ13	H0	succinate	1	2	4560000	4660000
Psa NZ13	H0	succinate	1	3	4840000	4880000
Psa NZ13	H48	succinate	1	1	18700000	19800000
Psa NZ13	H48	succinate	1	2	18300000	19000000
Psa NZ13	H48	succinate	1	3	18200000	19400000
Psa NZ13	H72	succinate	1	1	266000000	294000000
Psa NZ13	H72	succinate	1	2	348000000	380000000
Psa NZ13	H72	succinate	1	3	202000000	24000000
Psa NZ13	H96	succinate	1	1	300000000	312000000
Psa NZ13	H96	succinate	1	2	278000000	368000000
Psa NZ13	H96	succinate	1	3	208000000	194000000
Psa NZ13	H0	succinate	2	1	460000	430000
Psa NZ13	H0	succinate	2	2	1680000	1430000
Psa NZ13	H0	succinate	2	3	1650000	1980000
Psa NZ13	H48	succinate	2	1	61600000	39400000
Psa NZ13	H48	succinate	2	2	34200000	28000000
Psa NZ13	H48	succinate	2	3	354000000	300000000
Psa NZ13	H72	succinate	2	1	344000000	336000000
Psa NZ13	H72	succinate	2	2	448000000	372000000
Psa NZ13	H72	succinate	2	3	492000000	426000000
Psa NZ13	H96	succinate	2	1	104000000	108000000
Psa NZ13	H96	succinate	2	2	64000000	46000000
Psa NZ13	H96	succinate	2	3	36000000	40000000
Psa NZ13	H0	succinate	3	1	2270000	2410000
Psa NZ13	H0	succinate	3	2	1880000	2340000
Psa NZ13	H0	succinate	3	3	2550000	3000000
Psa NZ13	H48	succinate	3	1	16000000	11000000
Psa NZ13	H48	succinate	3	2	12000000	12000000
Psa NZ13	H48	succinate	3	3	13000000	23000000
Psa NZ13	H72	succinate	3	1	254000000	296000000
Psa NZ13	H72	succinate	3	2	216000000	84000000
Psa NZ13	H72	succinate	3	3	218000000	266000000
Psa NZ13	H96	succinate	3	1	276000000	360000000
Psa NZ13	H96	succinate	3	2	318000000	430000000
Psa NZ13	H96	succinate	3	3	430000000	402000000
Psa NZ13ΔTn6212	H0	succinate	1	1	2600000	2940000
Psa NZ13ΔTn6212	H0	succinate	1	2	3700000	4220000
Psa NZ13ΔTn6212	H0	succinate	1	3	3960000	2020000
Psa NZ13ΔTn6212	H48	succinate	1	1	6600000	16100000
Psa NZ13ΔTn6212	H48	succinate	1	2	7100000	21300000
Psa NZ13ΔTn6212	H48	succinate	1	3	5700000	20100000
Psa NZ13ΔTn6212	H72	succinate	1	1	46000000	468000000
Psa NZ13ΔTn6212	H72	succinate	1	2	48000000	518000000
Psa NZ13ΔTn6212	H72	succinate	1	3	48000000	356000000
Psa NZ13ΔTn6212	H96	succinate	1	1	44000000	486000000
Psa NZ13ΔTn6212	H96	succinate	1	2	68000000	434000000
Psa NZ13ΔTn6212	H96	succinate	1	3	82000000	544000000
Psa NZ13ΔTn6212	H0	succinate	2	1	2190000	2590000
Psa NZ13ΔTn6212	H0	succinate	2	2	3200000	1900000
Psa NZ13ΔTn6212	H0	succinate	2	3	1840000	2360000
Psa NZ13ΔTn6212	H48	succinate	2	1	10500000	28500000
Psa NZ13ΔTn6212	H48	succinate	2	2	11700000	28100000
Psa NZ13ΔTn6212	H48	succinate	2	3	16200000	36100000
Psa NZ13ΔTn6212	H72	succinate	2	1	160000000	748000000
Psa NZ13ΔTn6212	H72	succinate	2	2	88000000	404000000
Psa NZ13ΔTn6212	H72	succinate	2	3	212000000	688000000
Psa NZ13ΔTn6212	H96	succinate	2	1	30000000	208000000
Psa NZ13ΔTn6212	H96	succinate	2	2	8000000	68000000
Psa NZ13ΔTn6212	H96	succinate	2	3	14000000	40000000
Psa NZ13ΔTn6212	H0	succinate	3	1	2290000	2740000
Psa NZ13ΔTn6212	H0	succinate	3	2	2170000	2950000
Psa NZ13ΔTn6212	H0	succinate	3	3	1930000	2360000
Psa NZ13ΔTn6212	H48	succinate	3	1	3000000	16000000
Psa NZ13ΔTn6212	H48	succinate	3	2	6000000	13000000
Psa NZ13ΔTn6212	H48	succinate	3	3	7000000	37000000
Psa NZ13ΔTn6212	H72	succinate	3	1	32000000	530000000
Psa NZ13ΔTn6212	H72	succinate	3	2	34000000	350000000
Psa NZ13ΔTn6212	H72	succinate	3	3	34000000	480000000
Psa NZ13ΔTn6212	H96	succinate	3	1	56000000	986000000
Psa NZ13ΔTn6212	H96	succinate	3	2	26000000	722000000
Psa NZ13ΔTn6212	H96	succinate	3	3	34000000	654000000
Psa NZ13Δeno	H0	succinate	1	1	5520000	2560000
Psa NZ13Δeno	H0	succinate	1	2	3140000	3520000
Psa NZ13Δeno	H0	succinate	1	3	2820000	2990000
Psa NZ13Δeno	H48	succinate	1	1	24300000	21900000
Psa NZ13Δeno	H48	succinate	1	2	27000000	26000000
Psa NZ13Δeno	H48	succinate	1	3	37900000	33600000
Psa NZ13Δeno	H72	succinate	1	1	184000000	231000000
Psa NZ13Δeno	H72	succinate	1	2	209000000	162000000
Psa NZ13Δeno	H72	succinate	1	3	266000000	238000000
Psa NZ13Δeno	H96	succinate	1	1	198000000	162000000
Psa NZ13Δeno	H96	succinate	1	2	238000000	250000000
Psa NZ13Δeno	H96	succinate	1	3	210000000	146000000
Psa NZ13Δeno	H0	succinate	2	1	120000	60000
Psa NZ13Δeno	H0	succinate	2	2	3280000	3230000
Psa NZ13Δeno	H0	succinate	2	3	6360000	6160000
Psa NZ13Δeno	H48	succinate	2	1	40600000	30100000
Psa NZ13Δeno	H48	succinate	2	2	45000000	36500000
Psa NZ13Δeno	H48	succinate	2	3	48000000	41000000
Psa NZ13Δeno	H72	succinate	2	1	489000000	345000000
Psa NZ13Δeno	H72	succinate	2	2	352000000	280000000
Psa NZ13Δeno	H72	succinate	2	3	436000000	332000000
Psa NZ13Δeno	H96	succinate	2	1	38000000	28000000
Psa NZ13Δeno	H96	succinate	2	2	10000000	20000000
Psa NZ13Δeno	H96	succinate	2	3	10000000	10000000
Psa NZ13Δeno	H0	succinate	3	1	1750000	2600000
Psa NZ13Δeno	H0	succinate	3	2	2590000	2420000
Psa NZ13Δeno	H0	succinate	3	3	2250000	2270000
Psa NZ13Δeno	H48	succinate	3	1	15000000	33000000
Psa NZ13Δeno	H48	succinate	3	2	22000000	25000000
Psa NZ13Δeno	H48	succinate	3	3	19000000	34000000
Psa NZ13Δeno	H72	succinate	3	1	130000000	324000000
Psa NZ13Δeno	H72	succinate	3	2	154000000	158000000
Psa NZ13Δeno	H72	succinate	3	3	262000000	306000000
Psa NZ13Δeno	H96	succinate	3	1	244000000	484000000
Psa NZ13Δeno	H96	succinate	3	2	314000000	354000000
Psa NZ13Δeno	H96	succinate	3	3	278000000	398000000
Psa NZ13ΔdctT	H0	succinate	1	1	3360000	3340000
Psa NZ13ΔdctT	H0	succinate	1	2	3560000	3540000
Psa NZ13ΔdctT	H0	succinate	1	3	3100000	3080000
Psa NZ13ΔdctT	H48	succinate	1	1	38900000	38900000
Psa NZ13ΔdctT	H48	succinate	1	2	28900000	31000000
Psa NZ13ΔdctT	H48	succinate	1	3	29400000	25300000
Psa NZ13ΔdctT	H72	succinate	1	1	234000000	256000000
Psa NZ13ΔdctT	H72	succinate	1	2	210000000	204000000
Psa NZ13ΔdctT	H72	succinate	1	3	278000000	232000000
Psa NZ13ΔdctT	H96	succinate	1	1	356000000	310000000
Psa NZ13ΔdctT	H96	succinate	1	2	164000000	154000000
Psa NZ13ΔdctT	H96	succinate	1	3	180000000	126000000
Psa NZ13ΔdctT	H0	succinate	2	1	2800000	3160000
Psa NZ13ΔdctT	H0	succinate	2	2	2440000	2660000
Psa NZ13ΔdctT	H0	succinate	2	3	3740000	3640000
Psa NZ13ΔdctT	H48	succinate	2	1	32600000	30800000
Psa NZ13ΔdctT	H48	succinate	2	2	40000000	31800000
Psa NZ13ΔdctT	H48	succinate	2	3	61200000	48200000
Psa NZ13ΔdctT	H72	succinate	2	1	408000000	432000000
Psa NZ13ΔdctT	H72	succinate	2	2	292000000	276000000
Psa NZ13ΔdctT	H72	succinate	2	3	220000000	336000000
Psa NZ13ΔdctT	H96	succinate	2	1	122000000	68000000
Psa NZ13ΔdctT	H96	succinate	2	2	86000000	62000000
Psa NZ13ΔdctT	H96	succinate	2	3	30000000	28000000
Psa NZ13ΔdctT	H0	succinate	3	1	2020000	1970000
Psa NZ13ΔdctT	H0	succinate	3	2	1840000	2610000
Psa NZ13ΔdctT	H0	succinate	3	3	1940000	2710000
Psa NZ13ΔdctT	H48	succinate	3	1	17000000	16000000
Psa NZ13ΔdctT	H48	succinate	3	2	7000000	14000000
Psa NZ13ΔdctT	H48	succinate	3	3	20000000	34000000
Psa NZ13ΔdctT	H72	succinate	3	1	150000000	240000000
Psa NZ13ΔdctT	H72	succinate	3	2	104000000	108000000
Psa NZ13ΔdctT	H72	succinate	3	3	156000000	326000000
Psa NZ13ΔdctT	H96	succinate	3	1	200000000	439000000
Psa NZ13ΔdctT	H96	succinate	3	2	216000000	420000000
Psa NZ13ΔdctT	H96	succinate	3	3	188000000	412000000
Psa NZ13Δ1	H0	succinate	1	1	1560000	2080000
Psa NZ13Δ1	H0	succinate	1	2	1820000	1740000
Psa NZ13Δ1	H0	succinate	1	3	1660000	2020000
Psa NZ13Δ1	H48	succinate	1	1
Psa NZ13Δ1	H48	succinate	1	2	17800000	19800000
Psa NZ13Δ1	H48	succinate	1	3	20600000	20600000
Psa NZ13Δ1	H72	succinate	1	1	256000000	220000000
Psa NZ13Δ1	H72	succinate	1	2	324000000	252000000
Psa NZ13Δ1	H72	succinate	1	3	216000000	244000000
Psa NZ13Δ1	H96	succinate	1	1	336000000	308000000
Psa NZ13Δ1	H96	succinate	1	2	368000000	232000000
Psa NZ13Δ1	H96	succinate	1	3	378000000	276000000
Psa NZ13Δ1	H0	succinate	2	1	2100000	1640000
Psa NZ13Δ1	H0	succinate	2	2	2020000	1620000
Psa NZ13Δ1	H0	succinate	2	3	1240000	1680000
Psa NZ13Δ1	H48	succinate	2	1	44000000	34000000
Psa NZ13Δ1	H48	succinate	2	2	34000000	30000000
Psa NZ13Δ1	H48	succinate	2	3	30000000	26000000
Psa NZ13Δ1	H72	succinate	2	1	176000000	188000000
Psa NZ13Δ1	H72	succinate	2	2	188000000	92000000
Psa NZ13Δ1	H72	succinate	2	3	252000000	144000000
Psa NZ13Δ1	H96	succinate	2	1	200000000	120000000
Psa NZ13Δ1	H96	succinate	2	2	188000000	84000000
Psa NZ13Δ1	H96	succinate	2	3	192000000	132000000
Psa NZ13Δ1	H0	succinate	3	1	2000000	2240000
Psa NZ13Δ1	H0	succinate	3	2	1320000	1080000
Psa NZ13Δ1	H0	succinate	3	3	1860000	1800000
Psa NZ13Δ1	H48	succinate	3	1	1600000	1800000
Psa NZ13Δ1	H48	succinate	3	2	1600000	1080000
Psa NZ13Δ1	H48	succinate	3	3	1000000	1400000
Psa NZ13Δ1	H72	succinate	3	1	10000000	9000000
Psa NZ13Δ1	H72	succinate	3	2	4000000	7000000
Psa NZ13Δ1	H72	succinate	3	3	7000000	10000000
Psa NZ13Δ1	H96	succinate	3	1	44000000	44000000
Psa NZ13Δ1	H96	succinate	3	2	48000000	42000000
Psa NZ13Δ1	H96	succinate	3	3	62000000	96000000
Psa NZ13Δ2	H0	succinate	1	1	1720000	1700000
Psa NZ13Δ2	H0	succinate	1	2	1620000	1560000
Psa NZ13Δ2	H0	succinate	1	3	1340000	2180000
Psa NZ13Δ2	H48	succinate	1	1	22800000	20600000
Psa NZ13Δ2	H48	succinate	1	2	20800000	21000000
Psa NZ13Δ2	H48	succinate	1	3	17000000	17400000
Psa NZ13Δ2	H72	succinate	1	1	264000000	232000000
Psa NZ13Δ2	H72	succinate	1	2	312000000	300000000
Psa NZ13Δ2	H72	succinate	1	3	280000000	292000000
Psa NZ13Δ2	H96	succinate	1	1	296000000	308000000
Psa NZ13Δ2	H96	succinate	1	2	268000000	300000000
Psa NZ13Δ2	H96	succinate	1	3	312000000	280000000
Psa NZ13Δ2	H0	succinate	2	1	1320000	1980000
Psa NZ13Δ2	H0	succinate	2	2	1540000	1420000
Psa NZ13Δ2	H0	succinate	2	3	1640000	1620000
Psa NZ13Δ2	H48	succinate	2	1	44000000	40000000
Psa NZ13Δ2	H48	succinate	2	2	26000000	16000000
Psa NZ13Δ2	H48	succinate	2	3	66000000	34000000
Psa NZ13Δ2	H72	succinate	2	1	188000000	144000000
Psa NZ13Δ2	H72	succinate	2	2	228000000	192000000
Psa NZ13Δ2	H72	succinate	2	3	332000000	124000000
Psa NZ13Δ2	H96	succinate	2	1	236000000	164000000
Psa NZ13Δ2	H96	succinate	2	2	380000000	244000000
Psa NZ13Δ2	H96	succinate	2	3	180000000	236000000
Psa NZ13Δ2	H0	succinate	3	1	2160000	1960000
Psa NZ13Δ2	H0	succinate	3	2	1600000	1920000
Psa NZ13Δ2	H0	succinate	3	3	1220000	1100000
Psa NZ13Δ2	H48	succinate	3	1	1600000	1600000
Psa NZ13Δ2	H48	succinate	3	2	2200000	1600000
Psa NZ13Δ2	H48	succinate	3	3	2000000	2200000
Psa NZ13Δ2	H72	succinate	3	1	14000000	25000000
Psa NZ13Δ2	H72	succinate	3	2	15000000	14000000
Psa NZ13Δ2	H72	succinate	3	3	10000000	11000000
Psa NZ13Δ2	H96	succinate	3	1	62000000	58000000
Psa NZ13Δ2	H96	succinate	3	2	78000000	66000000
Psa NZ13Δ2	H96	succinate	3	3	110000000	112000000
Psa NZ13Δ3	H0	succinate	1	1	1260000	1300000
Psa NZ13Δ3	H0	succinate	1	2	1500000	1440000
Psa NZ13Δ3	H0	succinate	1	3	1680000	1560000
Psa NZ13Δ3	H48	succinate	1	1	12000000	48000000
Psa NZ13Δ3	H48	succinate	1	2	12000000	28000000
Psa NZ13Δ3	H48	succinate	1	3	12000000	44000000
Psa NZ13Δ3	H72	succinate	1	1	90000000	494000000
Psa NZ13Δ3	H72	succinate	1	2	52000000	402000000
Psa NZ13Δ3	H72	succinate	1	3	56000000	396000000
Psa NZ13Δ3	H96	succinate	1	1	72000000	488000000
Psa NZ13Δ3	H96	succinate	1	2	60000000	520000000
Psa NZ13Δ3	H96	succinate	1	3	64000000	424000000
Psa NZ13Δ3	H0	succinate	2	1	1880000	1640000
Psa NZ13Δ3	H0	succinate	2	2	1520000	1940000
Psa NZ13Δ3	H0	succinate	2	3	1940000	1760000
Psa NZ13Δ3	H48	succinate	2	1	16000000	40000000
Psa NZ13Δ3	H48	succinate	2	2	14000000	38000000
Psa NZ13Δ3	H48	succinate	2	3	14000000	22000000
Psa NZ13Δ3	H72	succinate	2	1	88000000	280000000
Psa NZ13Δ3	H72	succinate	2	2	48000000	216000000
Psa NZ13Δ3	H72	succinate	2	3	88000000	360000000
Psa NZ13Δ3	H96	succinate	2	1	88000000	296000000
Psa NZ13Δ3	H96	succinate	2	2	52000000	184000000
Psa NZ13Δ3	H96	succinate	2	3	144000000	588000000
Psa NZ13Δ3	H0	succinate	3	1	1640000	3800000
Psa NZ13Δ3	H0	succinate	3	2	1420000	2600000
Psa NZ13Δ3	H0	succinate	3	3	1800000	1800000
Psa NZ13Δ3	H48	succinate	3	1	1690000	3800000
Psa NZ13Δ3	H48	succinate	3	2	1540000	2600000
Psa NZ13Δ3	H48	succinate	3	3	1800000	1800000
Psa NZ13Δ3	H72	succinate	3	1	2000000	15000000
Psa NZ13Δ3	H72	succinate	3	2	2000000	29000000
Psa NZ13Δ3	H72	succinate	3	3	2000000	22000000
Psa NZ13Δ3	H96	succinate	3	1	2000000	190000000
Psa NZ13Δ3	H96	succinate	3	2	6000000	180000000
Psa NZ13Δ3	H96	succinate	3	3	8000000	164000000
Psa NZ13Δcta	H0	succinate	1	1	1600000	1400000
Psa NZ13Δcta	H0	succinate	1	2	1400000	1440000
Psa NZ13Δcta	H0	succinate	1	3	1360000	1200000
Psa NZ13Δcta	H48	succinate	1	1	54000000	90000000
Psa NZ13Δcta	H48	succinate	1	2	28000000	82000000
Psa NZ13Δcta	H48	succinate	1	3	38000000	58000000
Psa NZ13Δcta	H72	succinate	1	1	108000000	108000000
Psa NZ13Δcta	H72	succinate	1	2	114000000	128000000
Psa NZ13Δcta	H72	succinate	1	3	90000000	118000000
Psa NZ13Δcta	H96	succinate	1	1	58000000	90000000
Psa NZ13Δcta	H96	succinate	1	2	46000000	58000000
Psa NZ13Δcta	H96	succinate	1	3	42000000	40000000
Psa NZ13Δcta	H0	succinate	2	1	1800000	1340000
Psa NZ13Δcta	H0	succinate	2	2	1220000	1600000
Psa NZ13Δcta	H0	succinate	2	3	1620000	1620000
Psa NZ13Δcta	H48	succinate	2	1	38000000	92000000
Psa NZ13Δcta	H48	succinate	2	2	10000000	76000000
Psa NZ13Δcta	H48	succinate	2	3	26000000	156000000
Psa NZ13Δcta	H72	succinate	2	1	38000000	172000000
Psa NZ13Δcta	H72	succinate	2	2	20000000	164000000
Psa NZ13Δcta	H72	succinate	2	3	68000000	186000000
Psa NZ13Δcta	H96	succinate	2	1	24000000	54000000
Psa NZ13Δcta	H96	succinate	2	2	12000000	20000000
Psa NZ13Δcta	H96	succinate	2	3	4000000	8000000
Psa NZ13Δcta	H0	succinate	3	1	1400000	1980000
Psa NZ13Δcta	H0	succinate	3	2	1600000	2000000
Psa NZ13Δcta	H0	succinate	3	3	1760000	1680000
Psa NZ13Δcta	H48	succinate	3	1	25600000	26600000
Psa NZ13Δcta	H48	succinate	3	2	31200000	37800000
Psa NZ13Δcta	H48	succinate	3	3	33200000	34000000
Psa NZ13Δcta	H72	succinate	3	1	156000000	178000000
Psa NZ13Δcta	H72	succinate	3	2	74000000	88000000
Psa NZ13Δcta	H72	succinate	3	3	136000000	180000000
Psa NZ13Δcta	H96	succinate	3	1	222000000	240000000
Psa NZ13Δcta	H96	succinate	3	2	134000000	164000000
Psa NZ13Δcta	H96	succinate	3	3	182000000	190000000
Psa NZ13ΔlysR	H0	succinate	1	1	1500000	1120000
Psa NZ13ΔlysR	H0	succinate	1	2	1580000	1380000
Psa NZ13ΔlysR	H0	succinate	1	3	1440000	1700000
Psa NZ13ΔlysR	H48	succinate	1	1	38000000	60000000
Psa NZ13ΔlysR	H48	succinate	1	2	44000000	98000000
Psa NZ13ΔlysR	H48	succinate	1	3	70000000	102000000
Psa NZ13ΔlysR	H72	succinate	1	1	16000000	56000000
Psa NZ13ΔlysR	H72	succinate	1	2	38000000	84000000
Psa NZ13ΔlysR	H72	succinate	1	3	62000000	192000000
Psa NZ13ΔlysR	H96	succinate	1	1	92000000	138000000
Psa NZ13ΔlysR	H96	succinate	1	2	108000000	180000000
Psa NZ13ΔlysR	H96	succinate	1	3	128000000	282000000
Psa NZ13ΔlysR	H0	succinate	2	1	1300000	1480000
Psa NZ13ΔlysR	H0	succinate	2	2	1320000	1540000
Psa NZ13ΔlysR	H0	succinate	2	3	1240000	1600000
Psa NZ13ΔlysR	H48	succinate	2	1	4000000	94000000
Psa NZ13ΔlysR	H48	succinate	2	2	2000000	54000000
Psa NZ13ΔlysR	H48	succinate	2	3	2000000	56000000
Psa NZ13ΔlysR	H72	succinate	2	1	8000000	200000000
Psa NZ13ΔlysR	H72	succinate	2	2	8000000	264000000
Psa NZ13ΔlysR	H72	succinate	2	3	4000000	384000000
Psa NZ13ΔlysR	H96	succinate	2	1	4000000	64000000
Psa NZ13ΔlysR	H96	succinate	2	2	4000000	144000000
Psa NZ13ΔlysR	H96	succinate	2	3	2000000	12000000
Psa NZ13ΔlysR	H0	succinate	3	1	1260000	1600000
Psa NZ13ΔlysR	H0	succinate	3	2	1480000	1680000
Psa NZ13ΔlysR	H0	succinate	3	3	1580000	1720000
Psa NZ13ΔlysR	H48	succinate	3	1	12800000	43200000
Psa NZ13ΔlysR	H48	succinate	3	2	20800000	48800000
Psa NZ13ΔlysR	H48	succinate	3	3	4800000	10800000
Psa NZ13ΔlysR	H72	succinate	3	1	104000000	258000000
Psa NZ13ΔlysR	H72	succinate	3	2	72000000	238000000
Psa NZ13ΔlysR	H72	succinate	3	3	58000000	236000000
Psa NZ13ΔlysR	H96	succinate	3	1	100000000	340000000
Psa NZ13ΔlysR	H96	succinate	3	2	204000000	340000000
Psa NZ13ΔlysR	H96	succinate	3	3	176000000	600000000
Psa NZ13Δlpr	H0	succinate	1	1	1060000	1020000
Psa NZ13Δlpr	H0	succinate	1	2	1460000	1700000
Psa NZ13Δlpr	H0	succinate	1	3	1500000	1760000
Psa NZ13Δlpr	H48	succinate	1	1	30000000	24000000
Psa NZ13Δlpr	H48	succinate	1	2	48000000	20000000
Psa NZ13Δlpr	H48	succinate	1	3	34000000	36000000
Psa NZ13Δlpr	H72	succinate	1	1	192000000	60000000
Psa NZ13Δlpr	H72	succinate	1	2	204000000	140000000
Psa NZ13Δlpr	H72	succinate	1	3	236000000	112000000
Psa NZ13Δlpr	H96	succinate	1	1	170000000	86000000
Psa NZ13Δlpr	H96	succinate	1	2	246000000	156000000
Psa NZ13Δlpr	H96	succinate	1	3	278000000	134000000
Psa NZ13Δlpr	H0	succinate	2	1	1980000	2020000
Psa NZ13Δlpr	H0	succinate	2	2	2080000	1920000
Psa NZ13Δlpr	H0	succinate	2	3	1380000	1640000
Psa NZ13Δlpr	H48	succinate	2	1	13400000	12600000
Psa NZ13Δlpr	H48	succinate	2	2	23200000	28200000
Psa NZ13Δlpr	H48	succinate	2	3	19800000	29800000
Psa NZ13Δlpr	H72	succinate	2	1	110000000	124000000
Psa NZ13Δlpr	H72	succinate	2	2	104000000	176000000
Psa NZ13Δlpr	H72	succinate	2	3	144000000	162000000
Psa NZ13Δlpr	H96	succinate	2	1	106000000	196000000
Psa NZ13Δlpr	H96	succinate	2	2	170000000	190000000
Psa NZ13Δlpr	H96	succinate	2	3	158000000	178000000
Psa NZ13	H0	malate	1	1	2080000	2080000
Psa NZ13	H0	malate	1	2	1860000	2020000
Psa NZ13	H0	malate	1	3	2140000	2680000
Psa NZ13	H48	malate	1	1	74000000	66000000
Psa NZ13	H48	malate	1	2	78000000	74000000
Psa NZ13	H48	malate	1	3	78000000	80000000
Psa NZ13	H72	malate	1	1	224000000	156000000
Psa NZ13	H72	malate	1	2	272000000	260000000
Psa NZ13	H72	malate	1	3	276000000	164000000
Psa NZ13	H96	malate	1	1	360000000	348000000
Psa NZ13	H96	malate	1	2	376000000	284000000
Psa NZ13	H96	malate	1	3	276000000	220000000
Psa NZ13	H0	malate	2	1	1900000	1340000
Psa NZ13	H0	malate	2	2	1260000	1260000
Psa NZ13	H0	malate	2	3	1460000	1260000
Psa NZ13	H48	malate	2	1	10600000	9800000
Psa NZ13	H48	malate	2	2	17600000	16400000
Psa NZ13	H48	malate	2	3	17000000	17800000
Psa NZ13	H72	malate	2	1	236000000	292000000
Psa NZ13	H72	malate	2	2	256000000	308000000
Psa NZ13	H72	malate	2	3	340000000	308000000
Psa NZ13	H96	malate	2	1	356000000	392000000
Psa NZ13	H96	malate	2	2	384000000	440000000
Psa NZ13	H96	malate	2	3	280000000	272000000
Psa NZ13	H0	malate	3	1	1220000	1000000
Psa NZ13	H0	malate	3	2	2300000	1900000
Psa NZ13	H0	malate	3	3	1060000	1340000
Psa NZ13	H48	malate	3	1	6000000	11600000
Psa NZ13	H48	malate	3	2	7200000	6800000
Psa NZ13	H48	malate	3	3	15200000	17400000
Psa NZ13	H72	malate	3	1	272000000	316000000
Psa NZ13	H72	malate	3	2	160000000	196000000
Psa NZ13	H72	malate	3	3	208000000	268000000
Psa NZ13	H96	malate	3	1	200000000	312000000
Psa NZ13	H96	malate	3	2	324000000	372000000
Psa NZ13	H96	malate	3	3	204000000	300000000
Psa NZ13ΔTn6212	H0	malate	1	1	1980000	2280000
Psa NZ13ΔTn6212	H0	malate	1	2	1580000	2260000
Psa NZ13ΔTn6212	H0	malate	1	3	1760000	2240000
Psa NZ13ΔTn6212	H48	malate	1	1	78000000	80000000
Psa NZ13ΔTn6212	H48	malate	1	2	36000000	92000000
Psa NZ13ΔTn6212	H48	malate	1	3	68000000	78000000
Psa NZ13ΔTn6212	H72	malate	1	1	140000000	196000000
Psa NZ13ΔTn6212	H72	malate	1	2	120000000	166000000
Psa NZ13ΔTn6212	H72	malate	1	3	168000000	244000000
Psa NZ13ΔTn6212	H96	malate	1	1	268000000	986000000
Psa NZ13ΔTn6212	H96	malate	1	2	146000000	722000000
Psa NZ13ΔTn6212	H96	malate	1	3	108000000	654000000
Psa NZ13ΔTn6212	H0	malate	2	1	1200000	1200000
Psa NZ13ΔTn6212	H0	malate	2	2	1560000	1660000
Psa NZ13ΔTn6212	H0	malate	2	3	1540000	1080000
Psa NZ13ΔTn6212	H48	malate	2	1	6800000	18000000
Psa NZ13ΔTn6212	H48	malate	2	2	7200000	17200000
Psa NZ13ΔTn6212	H48	malate	2	3	8800000	21000000
Psa NZ13ΔTn6212	H72	malate	2	1	116000000	328000000
Psa NZ13ΔTn6212	H72	malate	2	2	100000000	376000000
Psa NZ13ΔTn6212	H72	malate	2	3	138000000	386000000
Psa NZ13ΔTn6212	H96	malate	2	1	146000000	362000000
Psa NZ13ΔTn6212	H96	malate	2	2	180000000	436000000
Psa NZ13ΔTn6212	H96	malate	2	3	116000000	424000000
Psa NZ13ΔTn6212	H0	malate	3	1	1200000	1440000
Psa NZ13ΔTn6212	H0	malate	3	2	1620000	1460000
Psa NZ13ΔTn6212	H0	malate	3	3	1880000	1400000
Psa NZ13ΔTn6212	H48	malate	3	1	2600000	7600000
Psa NZ13ΔTn6212	H48	malate	3	2	4400000	13000000
Psa NZ13ΔTn6212	H48	malate	3	3	9000000	21400000
Psa NZ13ΔTn6212	H72	malate	3	1	84000000	208000000
Psa NZ13ΔTn6212	H72	malate	3	2	80000000	378000000
Psa NZ13ΔTn6212	H72	malate	3	3	114000000	314000000
Psa NZ13ΔTn6212	H96	malate	3	1	68000000	280000000
Psa NZ13ΔTn6212	H96	malate	3	2	80000000	484000000
Psa NZ13ΔTn6212	H96	malate	3	3	60000000	272000000
Psa NZ13Δeno	H0	malate	1	1	1460000	1890000
Psa NZ13Δeno	H0	malate	1	2	1520000	2260000
Psa NZ13Δeno	H0	malate	1	3	1480000	1520000
Psa NZ13Δeno	H48	malate	1	1	76000000	58000000
Psa NZ13Δeno	H48	malate	1	2	92000000	82000000
Psa NZ13Δeno	H48	malate	1	3	106000000	66000000
Psa NZ13Δeno	H72	malate	1	1	252000000	202000000
Psa NZ13Δeno	H72	malate	1	2	260000000	256000000
Psa NZ13Δeno	H72	malate	1	3	208000000	224000000
Psa NZ13Δeno	H96	malate	1	1	260000000	188000000
Psa NZ13Δeno	H96	malate	1	2	230000000	194000000
Psa NZ13Δeno	H96	malate	1	3	176000000	152000000
Psa NZ13Δeno	H0	malate	2	1	2960000	2900000
Psa NZ13Δeno	H0	malate	2	2	1920000	1860000
Psa NZ13Δeno	H0	malate	2	3	3280000	2100000
Psa NZ13Δeno	H48	malate	2	1	13800000	12400000
Psa NZ13Δeno	H48	malate	2	2	18200000	13200000
Psa NZ13Δeno	H48	malate	2	3	13200000	12000000
Psa NZ13Δeno	H72	malate	2	1	312000000	248000000
Psa NZ13Δeno	H72	malate	2	2	208000000	272000000
Psa NZ13Δeno	H72	malate	2	3	176000000	204000000
Psa NZ13Δeno	H96	malate	2	1	268000000	336000000
Psa NZ13Δeno	H96	malate	2	2	284000000	368000000
Psa NZ13Δeno	H96	malate	2	3	296000000	328000000
Psa NZ13Δeno	H0	malate	3	1	1660000	1810000
Psa NZ13Δeno	H0	malate	3	2	1180000	1430000
Psa NZ13Δeno	H0	malate	3	3	1160000	1460000
Psa NZ13Δeno	H48	malate	3	1	10800000	10600000
Psa NZ13Δeno	H48	malate	3	2	15200000	12800000
Psa NZ13Δeno	H48	malate	3	3	18800000	20800000
Psa NZ13Δeno	H72	malate	3	1	104000000	108000000
Psa NZ13Δeno	H72	malate	3	2	160000000	206000000
Psa NZ13Δeno	H72	malate	3	3	272000000	312000000
Psa NZ13Δeno	H96	malate	3	1	144000000	268000000
Psa NZ13Δeno	H96	malate	3	2	268000000	256000000
Psa NZ13Δeno	H96	malate	3	3	212000000	252000000
Psa NZ13ΔdctT	H0	malate	1	1	1580000	1880000
Psa NZ13ΔdctT	H0	malate	1	2	1780000	1960000
Psa NZ13ΔdctT	H0	malate	1	3	1880000	2180000
Psa NZ13ΔdctT	H48	malate	1	1	76000000	96000000
Psa NZ13ΔdctT	H48	malate	1	2	62000000	88000000
Psa NZ13ΔdctT	H48	malate	1	3	54000000	80000000
Psa NZ13ΔdctT	H72	malate	1	1	332000000	296000000
Psa NZ13ΔdctT	H72	malate	1	2	196000000	220000000
Psa NZ13ΔdctT	H72	malate	1	3	248000000	232000000
Psa NZ13ΔdctT	H96	malate	1	1	252000000	296000000
Psa NZ13ΔdctT	H96	malate	1	2	156000000	184000000
Psa NZ13ΔdctT	H96	malate	1	3	140000000	184000000
Psa NZ13ΔdctT	H0	malate	2	1	1180000	1190000
Psa NZ13ΔdctT	H0	malate	2	2	1360000	1300000
Psa NZ13ΔdctT	H0	malate	2	3	1220000	880000
Psa NZ13ΔdctT	H48	malate	2	1	8200000	10200000
Psa NZ13ΔdctT	H48	malate	2	2	7600000	17600000
Psa NZ13ΔdctT	H48	malate	2	3	11000000	13400000
Psa NZ13ΔdctT	H72	malate	2	1	78000000	304000000
Psa NZ13ΔdctT	H72	malate	2	2	224000000	300000000
Psa NZ13ΔdctT	H72	malate	2	3	272000000	344000000
Psa NZ13ΔdctT	H96	malate	2	1	236000000	400000000
Psa NZ13ΔdctT	H96	malate	2	2	280000000	384000000
Psa NZ13ΔdctT	H96	malate	2	3	200000000	352000000
Psa NZ13ΔdctT	H0	malate	3	1	1800000	1370000
Psa NZ13ΔdctT	H0	malate	3	2	2020000	1280000
Psa NZ13ΔdctT	H0	malate	3	3	1320000	1420000
Psa NZ13ΔdctT	H48	malate	3	1	8000000	23200000
Psa NZ13ΔdctT	H48	malate	3	2	8000000	21600000
Psa NZ13ΔdctT	H48	malate	3	3	14600000	20600000
Psa NZ13ΔdctT	H72	malate	3	1	104000000	236000000
Psa NZ13ΔdctT	H72	malate	3	2	160000000	288000000
Psa NZ13ΔdctT	H72	malate	3	3	200000000	548000000
Psa NZ13ΔdctT	H96	malate	3	1	152000000	336000000
Psa NZ13ΔdctT	H96	malate	3	2	124000000	400000000
Psa NZ13ΔdctT	H96	malate	3	3	400000000	728000000
Psa NZ13Δ1	H0	malate	1	1	1680000	1620000
Psa NZ13Δ1	H0	malate	1	2	1120000	1480000
Psa NZ13Δ1	H0	malate	1	3	1720000	1520000
Psa NZ13Δ1	H48	malate	1	1	2400000	1200000
Psa NZ13Δ1	H48	malate	1	2	2400000	3400000
Psa NZ13Δ1	H48	malate	1	3	3600000	2200000
Psa NZ13Δ1	H72	malate	1	1	5400000	4000000
Psa NZ13Δ1	H72	malate	1	2	10000000	6400000
Psa NZ13Δ1	H72	malate	1	3	26400000	15400000
Psa NZ13Δ1	H96	malate	1	1	58000000	50000000
Psa NZ13Δ1	H96	malate	1	2	58000000	50000000
Psa NZ13Δ1	H96	malate	1	3	162000000	104000000
Psa NZ13Δ1	H0	malate	2	1	1500000	1760000
Psa NZ13Δ1	H0	malate	2	2	1880000	1200000
Psa NZ13Δ1	H0	malate	2	3	1520000	1500000
Psa NZ13Δ1	H48	malate	2	1
Psa NZ13Δ1	H48	malate	2	2	10000000	5800000
Psa NZ13Δ1	H48	malate	2	3	20200000	12600000
Psa NZ13Δ1	H72	malate	2	1	82000000	52000000
Psa NZ13Δ1	H72	malate	2	2	80000000	58000000
Psa NZ13Δ1	H72	malate	2	3	80000000	54000000
Psa NZ13Δ1	H96	malate	2	1	284000000	112000000
Psa NZ13Δ1	H96	malate	2	2		116000000
Psa NZ13Δ1	H96	malate	2	3	268000000	154000000
Psa NZ13Δ1	H0	malate	3	1	1640000	1800000
Psa NZ13Δ1	H0	malate	3	2	1800000	1880000
Psa NZ13Δ1	H0	malate	3	3	2040000	1760000
Psa NZ13Δ1	H48	malate	3	1	4600000	4600000
Psa NZ13Δ1	H48	malate	3	2	3000000	6000000
Psa NZ13Δ1	H48	malate	3	3	8000000	10000000
Psa NZ13Δ1	H72	malate	3	1	66000000	56000000
Psa NZ13Δ1	H72	malate	3	2	64000000	76000000
Psa NZ13Δ1	H72	malate	3	3	106000000	110000000
Psa NZ13Δ1	H96	malate	3	1	168000000	160000000
Psa NZ13Δ1	H96	malate	3	2	136000000	88000000
Psa NZ13Δ1	H96	malate	3	3	160000000	164000000
Psa NZ13Δ2	H0	malate	1	1	2020000	1900000
Psa NZ13Δ2	H0	malate	1	2	1120000	1640000
Psa NZ13Δ2	H0	malate	1	3	1560000	1480000
Psa NZ13Δ2	H48	malate	1	1	6200000	5000000
Psa NZ13Δ2	H48	malate	1	2	4200000	3800000
Psa NZ13Δ2	H48	malate	1	3	6400000	3600000
Psa NZ13Δ2	H72	malate	1	1	26800000	18200000
Psa NZ13Δ2	H72	malate	1	2	23600000	24200000
Psa NZ13Δ2	H72	malate	1	3	32400000	27600000
Psa NZ13Δ2	H96	malate	1	1	192000000	130000000
Psa NZ13Δ2	H96	malate	1	2	160000000	138000000
Psa NZ13Δ2	H96	malate	1	3	164000000	98000000
Psa NZ13Δ2	H0	malate	2	1	2020000	1560000
Psa NZ13Δ2	H0	malate	2	2	1740000	1840000
Psa NZ13Δ2	H0	malate	2	3	1740000	1480000
Psa NZ13Δ2	H48	malate	2	1	9400000	7400000
Psa NZ13Δ2	H48	malate	2	2	10000000	10000000
Psa NZ13Δ2	H48	malate	2	3	15800000	12800000
Psa NZ13Δ2	H72	malate	2	1	78000000	72000000
Psa NZ13Δ2	H72	malate	2	2	48000000	38000000
Psa NZ13Δ2	H72	malate	2	3	50000000	42000000
Psa NZ13Δ2	H96	malate	2	1	182000000	178000000
Psa NZ13Δ2	H96	malate	2	2	132000000	114000000
Psa NZ13Δ2	H96	malate	2	3	84000000	124000000
Psa NZ13Δ2	H0	malate	3	1	1700000	1880000
Psa NZ13Δ2	H0	malate	3	2	1720000	2040000
Psa NZ13Δ2	H0	malate	3	3	1640000	1740000
Psa NZ13Δ2	H48	malate	3	1	3200000	6200000
Psa NZ13Δ2	H48	malate	3	2	9800000	9600000
Psa NZ13Δ2	H48	malate	3	3	14000000	10200000
Psa NZ13Δ2	H72	malate	3	1	80000000	90000000
Psa NZ13Δ2	H72	malate	3	2	64000000	80000000
Psa NZ13Δ2	H72	malate	3	3	36000000	66000000
Psa NZ13Δ2	H96	malate	3	1	164000000	218000000
Psa NZ13Δ2	H96	malate	3	2	150000000	222000000
Psa NZ13Δ2	H96	malate	3	3	152000000	208000000
Psa NZ13Δ3	H0	malate	1	1	1480000	1820000
Psa NZ13Δ3	H0	malate	1	2	2120000	2120000
Psa NZ13Δ3	H0	malate	1	3	1360000	1840000
Psa NZ13Δ3	H48	malate	1	1	800000	2000000
Psa NZ13Δ3	H48	malate	1	2	2000000	2600000
Psa NZ13Δ3	H48	malate	1	3	4000000	7000000
Psa NZ13Δ3	H72	malate	1	1	7200000	27200000
Psa NZ13Δ3	H72	malate	1	2	8600000	37400000
Psa NZ13Δ3	H72	malate	1	3	24000000	53400000
Psa NZ13Δ3	H96	malate	1	1	42000000	160000000
Psa NZ13Δ3	H96	malate	1	2	76000000	176000000
Psa NZ13Δ3	H96	malate	1	3	96000000	192000000
Psa NZ13Δ3	H0	malate	2	1	1500000	1300000
Psa NZ13Δ3	H0	malate	2	2	1320000	1800000
Psa NZ13Δ3	H0	malate	2	3	1360000	1600000
Psa NZ13Δ3	H48	malate	2	1	2400000	9400000
Psa NZ13Δ3	H48	malate	2	2	1800000	11600000
Psa NZ13Δ3	H48	malate	2	3	4000000	18800000
Psa NZ13Δ3	H72	malate	2	1	6000000	96000000
Psa NZ13Δ3	H72	malate	2	2	22000000	94000000
Psa NZ13Δ3	H72	malate	2	3	32000000	118000000
Psa NZ13Δ3	H96	malate	2	1	70000000	274000000
Psa NZ13Δ3	H96	malate	2	2	66000000	146000000
Psa NZ13Δ3	H96	malate	2	3	58000000	182000000
Psa NZ13Δ3	H0	malate	3	1	1480000	1720000
Psa NZ13Δ3	H0	malate	3	2	1480000	1600000
Psa NZ13Δ3	H0	malate	3	3	1500000	1320000
Psa NZ13Δ3	H48	malate	3	1	4800000	12000000
Psa NZ13Δ3	H48	malate	3	2	7800000	14000000
Psa NZ13Δ3	H48	malate	3	3	9800000	20000000
Psa NZ13Δ3	H72	malate	3	1	66000000	164000000
Psa NZ13Δ3	H72	malate	3	2	60000000	134000000
Psa NZ13Δ3	H72	malate	3	3	32000000	72000000
Psa NZ13Δ3	H96	malate	3	1	86000000	230000000
Psa NZ13Δ3	H96	malate	3	2	74000000	134000000
Psa NZ13Δ3	H96	malate	3	3	108000000	214000000
Psa NZ13Δcta	H0	malate	1	1	1720000	1580000
Psa NZ13Δcta	H0	malate	1	2	1760000	1560000
Psa NZ13Δcta	H0	malate	1	3	1560000	1340000
Psa NZ13Δcta	H48	malate	1	1	25800000	27000000
Psa NZ13Δcta	H48	malate	1	2	23000000	27400000
Psa NZ13Δcta	H48	malate	1	3	25800000	26800000
Psa NZ13Δcta	H72	malate	1	1	164000000	238000000
Psa NZ13Δcta	H72	malate	1	2	202000000	186000000
Psa NZ13Δcta	H72	malate	1	3	152000000	192000000
Psa NZ13Δcta	H96	malate	1	1	320000000	372000000
Psa NZ13Δcta	H96	malate	1	2	224000000	272000000
Psa NZ13Δcta	H96	malate	1	3	178000000	226000000
Psa NZ13Δcta	H0	malate	2	1	1540000	1480000
Psa NZ13Δcta	H0	malate	2	2	1600000	1640000
Psa NZ13Δcta	H0	malate	2	3	1880000	1880000
Psa NZ13Δcta	H48	malate	2	1	32800000	43600000
Psa NZ13Δcta	H48	malate	2	2	32400000	40000000
Psa NZ13Δcta	H48	malate	2	3	29600000	25600000
Psa NZ13Δcta	H72	malate	2	1	204000000	230000000
Psa NZ13Δcta	H72	malate	2	2	230000000	282000000
Psa NZ13Δcta	H72	malate	2	3	178000000	194000000
Psa NZ13Δcta	H96	malate	2	1	256000000	384000000
Psa NZ13Δcta	H96	malate	2	2	272000000	280000000
Psa NZ13Δcta	H96	malate	2	3	190000000	226000000
Psa NZ13Δcta	H0	malate	3	1	1600000	1280000
Psa NZ13Δcta	H0	malate	3	2	1700000	1180000
Psa NZ13Δcta	H0	malate	3	3	1680000	1320000
Psa NZ13Δcta	H48	malate	3	1	58000000	54000000
Psa NZ13Δcta	H48	malate	3	2	62000000	28000000
Psa NZ13Δcta	H48	malate	3	3	48000000	50000000
Psa NZ13Δcta	H72	malate	3	1	256000000	300000000
Psa NZ13Δcta	H72	malate	3	2	236000000	236000000
Psa NZ13Δcta	H72	malate	3	3	344000000	224000000
Psa NZ13Δcta	H96	malate	3	1	286000000	266000000
Psa NZ13Δcta	H96	malate	3	2	228000000	176000000
Psa NZ13Δcta	H96	malate	3	3	344000000	232000000
Psa NZ13ΔlysR	H0	malate	1	1	1960000	1480000
Psa NZ13ΔlysR	H0	malate	1	2	1660000	1120000
Psa NZ13ΔlysR	H0	malate	1	3	1560000	1600000
Psa NZ13ΔlysR	H48	malate	1	1	33400000	32000000
Psa NZ13ΔlysR	H48	malate	1	2	27000000	29800000
Psa NZ13ΔlysR	H48	malate	1	3	34400000	31400000
Psa NZ13ΔlysR	H72	malate	1	1	152000000	206000000
Psa NZ13ΔlysR	H72	malate	1	2	124000000	154000000
Psa NZ13ΔlysR	H72	malate	1	3	130000000	174000000
Psa NZ13ΔlysR	H96	malate	1	1	258000000	296000000
Psa NZ13ΔlysR	H96	malate	1	2	226000000	264000000
Psa NZ13ΔlysR	H96	malate	1	3	248000000	274000000
Psa NZ13ΔlysR	H0	malate	2	1	1600000	1620000
Psa NZ13ΔlysR	H0	malate	2	2	1720000	1900000
Psa NZ13ΔlysR	H0	malate	2	3	1360000	1600000
Psa NZ13ΔlysR	H48	malate	2	1	26000000	30200000
Psa NZ13ΔlysR	H48	malate	2	2	26000000	43200000
Psa NZ13ΔlysR	H48	malate	2	3	28200000	23400000
Psa NZ13ΔlysR	H72	malate	2	1	220000000	224000000
Psa NZ13ΔlysR	H72	malate	2	2	238000000	230000000
Psa NZ13ΔlysR	H72	malate	2	3	162000000	186000000
Psa NZ13ΔlysR	H96	malate	2	1	326000000	304000000
Psa NZ13ΔlysR	H96	malate	2	2	304000000	320000000
Psa NZ13ΔlysR	H96	malate	2	3	250000000	256000000
Psa NZ13ΔlysR	H0	malate	3	1	1060000	1120000
Psa NZ13ΔlysR	H0	malate	3	2	1260000	1440000
Psa NZ13ΔlysR	H0	malate	3	3	1700000	1340000
Psa NZ13ΔlysR	H48	malate	3	1	32000000	68000000
Psa NZ13ΔlysR	H48	malate	3	2	44000000	58000000
Psa NZ13ΔlysR	H48	malate	3	3	40000000	66000000
Psa NZ13ΔlysR	H72	malate	3	1	192000000	444000000
Psa NZ13ΔlysR	H72	malate	3	2	200000000	444000000
Psa NZ13ΔlysR	H72	malate	3	3	148000000	364000000
Psa NZ13ΔlysR	H96	malate	3	1	184000000	312000000
Psa NZ13ΔlysR	H96	malate	3	2	324000000	354000000
Psa NZ13ΔlysR	H96	malate	3	3	160000000	376000000
Psa NZ13Δlpr	H0	malate	1	1	1440000	1480000
Psa NZ13Δlpr	H0	malate	1	2	1560000	1740000
Psa NZ13Δlpr	H0	malate	1	3	1860000	1320000
Psa NZ13Δlpr	H48	malate	1	1	52000000	30000000
Psa NZ13Δlpr	H48	malate	1	2	56000000	38000000
Psa NZ13Δlpr	H48	malate	1	3	72000000	52000000
Psa NZ13Δlpr	H72	malate	1	1	372000000	212000000
Psa NZ13Δlpr	H72	malate	1	2	364000000	280000000
Psa NZ13Δlpr	H72	malate	1	3	184000000	192000000
Psa NZ13Δlpr	H96	malate	1	1	264000000	152000000
Psa NZ13Δlpr	H96	malate	1	2	344000000	264000000
Psa NZ13Δlpr	H96	malate	1	3	280000000	218000000
Psa NZ13Δlpr	H0	malate	2	1	1540000	1760000
Psa NZ13Δlpr	H0	malate	2	2	1420000	1720000
Psa NZ13Δlpr	H0	malate	2	3	1540000	1260000
Psa NZ13Δlpr	H48	malate	2	1	44000000	42000000
Psa NZ13Δlpr	H48	malate	2	2	90000000	60000000
Psa NZ13Δlpr	H48	malate	2	3	152000000	64000000
Psa NZ13Δlpr	H72	malate	2	1	348000000	176000000
Psa NZ13Δlpr	H72	malate	2	2	244000000	148000000
Psa NZ13Δlpr	H72	malate	2	3	256000000	112000000
Psa NZ13Δlpr	H96	malate	2	1	328000000	176000000
Psa NZ13Δlpr	H96	malate	2	2	260000000	164000000
Psa NZ13Δlpr	H96	malate	2	3	320000000	176000000
Psa NZ13	H0	fumarate	1	1	450000	530000
Psa NZ13	H0	fumarate	1	2	1440000	1260000
Psa NZ13	H0	fumarate	1	3	2890000	2940000
Psa NZ13	H48	fumarate	1	1	2900000	4010000
Psa NZ13	H48	fumarate	1	2	3200000	3420000
Psa NZ13	H48	fumarate	1	3	3510000	3850000
Psa NZ13	H72	fumarate	1	1	32400000	40800000
Psa NZ13	H72	fumarate	1	2	40800000	56400000
Psa NZ13	H72	fumarate	1	3	51600000	60400000
Psa NZ13	H96	fumarate	1	1	45600000	64800000
Psa NZ13	H96	fumarate	1	2	49000000	51400000
Psa NZ13	H96	fumarate	1	3	49200000	57200000
Psa NZ13	H0	fumarate	2	1	4520000	3140000
Psa NZ13	H0	fumarate	2	2	1600000	1280000
Psa NZ13	H0	fumarate	2	3	3080000	3320000
Psa NZ13	H48	fumarate	2	1	11700000	9900000
Psa NZ13	H48	fumarate	2	2	10800000	9000000
Psa NZ13	H48	fumarate	2	3	12100000	9100000
Psa NZ13	H72	fumarate	2	1	113600000	88400000
Psa NZ13	H72	fumarate	2	2	107200000	84400000
Psa NZ13	H72	fumarate	2	3	81200000	78800000
Psa NZ13	H96	fumarate	2	1	104400000	73800000
Psa NZ13	H96	fumarate	2	2	98400000	76000000
Psa NZ13	H96	fumarate	2	3	90000000	72800000
Psa NZ13	H0	fumarate	3	1	1960000	2040000
Psa NZ13	H0	fumarate	3	2	1870000	2150000
Psa NZ13	H0	fumarate	3	3	2010000	2330000
Psa NZ13	H48	fumarate	3	1	4400000	3100000
Psa NZ13	H48	fumarate	3	2	4000000	4300000
Psa NZ13	H48	fumarate	3	3	3200000	3600000
Psa NZ13	H72	fumarate	3	1	12200000	11400000
Psa NZ13	H72	fumarate	3	2	2340000	17600000
Psa NZ13	H72	fumarate	3	3	74000000	110000000
Psa NZ13	H96	fumarate	3	1	234000000	286000000
Psa NZ13	H96	fumarate	3	2	256000000	360000000
Psa NZ13	H96	fumarate	3	3	418000000	472000000
Psa NZ13ΔTn6212	H0	fumarate	1	1	80000	100000
Psa NZ13ΔTn6212	H0	fumarate	1	2	820000	900000
Psa NZ13ΔTn6212	H0	fumarate	1	3	200000	170000
Psa NZ13ΔTn6212	H48	fumarate	1	1	2120000	3640000
Psa NZ13ΔTn6212	H48	fumarate	1	2	2340000	4050000
Psa NZ13ΔTn6212	H48	fumarate	1	3	1960000	3220000
Psa NZ13ΔTn6212	H72	fumarate	1	1	5200000	42600000
Psa NZ13ΔTn6212	H72	fumarate	1	2	6400000	37000000
Psa NZ13ΔTn6212	H72	fumarate	1	3	3400000	43200000
Psa NZ13ΔTn6212	H96	fumarate	1	1	10000000	90000000
Psa NZ13ΔTn6212	H96	fumarate	1	2	6000000	92000000
Psa NZ13ΔTn6212	H96	fumarate	1	3	6000000	113600000
Psa NZ13ΔTn6212	H0	fumarate	2	1	1680000	1700000
Psa NZ13ΔTn6212	H0	fumarate	2	2	5880000	6080000
Psa NZ13ΔTn6212	H0	fumarate	2	3	1070000	3020000
Psa NZ13ΔTn6212	H48	fumarate	2	1	5800000	9900000
Psa NZ13ΔTn6212	H48	fumarate	2	2	5100000	9300000
Psa NZ13ΔTn6212	H48	fumarate	2	3	5600000	10000000
Psa NZ13ΔTn6212	H72	fumarate	2	1	25600000	113600000
Psa NZ13ΔTn6212	H72	fumarate	2	2	28400000	175600000
Psa NZ13ΔTn6212	H72	fumarate	2	3	26400000	271200000
Psa NZ13ΔTn6212	H96	fumarate	2	1	29600000	216800000
Psa NZ13ΔTn6212	H96	fumarate	2	2	48000000	200800000
Psa NZ13ΔTn6212	H96	fumarate	2	3	44800000	180000000
Psa NZ13ΔTn6212	H0	fumarate	3	1	1770000	2080000
Psa NZ13ΔTn6212	H0	fumarate	3	2	1640000	2220000
Psa NZ13ΔTn6212	H0	fumarate	3	3	2040000	2410000
Psa NZ13ΔTn6212	H48	fumarate	3	1	1200000	4300000
Psa NZ13ΔTn6212	H48	fumarate	3	2	2200000	5700000
Psa NZ13ΔTn6212	H48	fumarate	3	3	2900000	3200000
Psa NZ13ΔTn6212	H72	fumarate	3	1	6000000	23600000
Psa NZ13ΔTn6212	H72	fumarate	3	2	5200000	17800000
Psa NZ13ΔTn6212	H72	fumarate	3	3	4000000	22800000
Psa NZ13ΔTn6212	H96	fumarate	3	1	54000000	492000000
Psa NZ13ΔTn6212	H96	fumarate	3	2	38000000	532000000
Psa NZ13ΔTn6212	H96	fumarate	3	3	44000000	584000000
Psa NZ13Δeno	H0	fumarate	1	1	2130000	2630000
Psa NZ13Δeno	H0	fumarate	1	2	430000	480000
Psa NZ13Δeno	H0	fumarate	1	3	1770000	1850000
Psa NZ13Δeno	H48	fumarate	1	1	4240000	8560000
Psa NZ13Δeno	H48	fumarate	1	2	2580000	2480000
Psa NZ13Δeno	H48	fumarate	1	3	5800000	5600000
Psa NZ13Δeno	H72	fumarate	1	1	56400000	54000000
Psa NZ13Δeno	H72	fumarate	1	2	78800000	66400000
Psa NZ13Δeno	H72	fumarate	1	3	105600000	95600000
Psa NZ13Δeno	H96	fumarate	1	1	36800000	36800000
Psa NZ13Δeno	H96	fumarate	1	2	38400000	32800000
Psa NZ13Δeno	H96	fumarate	1	3	51200000	38000000
Psa NZ13Δeno	H0	fumarate	2	1	1290000	1120000
Psa NZ13Δeno	H0	fumarate	2	2	2110000	1530000
Psa NZ13Δeno	H0	fumarate	2	3	1700000	1325000
Psa NZ13Δeno	H48	fumarate	2	1	10900000	9700000
Psa NZ13Δeno	H48	fumarate	2	2	9400000	8400000
Psa NZ13Δeno	H48	fumarate	2	3	12100000	9600000
Psa NZ13Δeno	H72	fumarate	2	1	124800000	104800000
Psa NZ13Δeno	H72	fumarate	2	2	202800000	159600000
Psa NZ13Δeno	H72	fumarate	2	3	76800000	75600000
Psa NZ13Δeno	H96	fumarate	2	1	216000000	149600000
Psa NZ13Δeno	H96	fumarate	2	2	133600000	96000000
Psa NZ13Δeno	H96	fumarate	2	3	92800000	65600000
Psa NZ13Δeno	H0	fumarate	3	1	2080000	2430000
Psa NZ13Δeno	H0	fumarate	3	2	2560000	2230000
Psa NZ13Δeno	H0	fumarate	3	3	2560000	2430000
Psa NZ13Δeno	H48	fumarate	3	1	2400000	4400000
Psa NZ13Δeno	H48	fumarate	3	2	3900000	3000000
Psa NZ13Δeno	H48	fumarate	3	3	3400000	5000000
Psa NZ13Δeno	H72	fumarate	3	1	21000000	38400000
Psa NZ13Δeno	H72	fumarate	3	2	22000000	25800000
Psa NZ13Δeno	H72	fumarate	3	3	29800000	38800000
Psa NZ13Δeno	H96	fumarate	3	1	434000000	426000000
Psa NZ13Δeno	H96	fumarate	3	2	432000000	420000000
Psa NZ13Δeno	H96	fumarate	3	3	350000000	456000000
Psa NZ13ΔdctT	H0	fumarate	1	1	3350000	3160000
Psa NZ13ΔdctT	H0	fumarate	1	2	1620000	1770000
Psa NZ13ΔdctT	H0	fumarate	1	3	2770000	2430000
Psa NZ13ΔdctT	H48	fumarate	1	1	4400000	4420000
Psa NZ13ΔdctT	H48	fumarate	1	2	4060000	4280000
Psa NZ13ΔdctT	H48	fumarate	1	3	4600000	4560000
Psa NZ13ΔdctT	H72	fumarate	1	1	73600000	100400000
Psa NZ13ΔdctT	H72	fumarate	1	2	83600000	95600000
Psa NZ13ΔdctT	H72	fumarate	1	3	103200000	131200000
Psa NZ13ΔdctT	H96	fumarate	1	1	56400000	63600000
Psa NZ13ΔdctT	H96	fumarate	1	2	33300000	38700000
Psa NZ13ΔdctT	H96	fumarate	1	3	53600000	57400000
Psa NZ13ΔdctT	H0	fumarate	2	1	5920000	4520000
Psa NZ13ΔdctT	H0	fumarate	2	2	4800000	4120000
Psa NZ13ΔdctT	H0	fumarate	2	3	3170000	2420000
Psa NZ13ΔdctT	H48	fumarate	2	1	13400000	11500000
Psa NZ13ΔdctT	H48	fumarate	2	2	15500000	11800000
Psa NZ13ΔdctT	H48	fumarate	2	3	80400000	61200000
Psa NZ13ΔdctT	H72	fumarate	2	1	78900000	74700000
Psa NZ13ΔdctT	H72	fumarate	2	2	98800000	89200000
Psa NZ13ΔdctT	H72	fumarate	2	3	80400000	67600000
Psa NZ13ΔdctT	H96	fumarate	2	1	122400000	121600000
Psa NZ13ΔdctT	H96	fumarate	2	2	96800000	86400000
Psa NZ13ΔdctT	H96	fumarate	2	3	96800000	72800000
Psa NZ13ΔdctT	H0	fumarate	3	1	1970000	2570000
Psa NZ13ΔdctT	H0	fumarate	3	2	1940000	2550000
Psa NZ13ΔdctT	H0	fumarate	3	3	1670000	2070000
Psa NZ13ΔdctT	H48	fumarate	3	1	3000000	3000000
Psa NZ13ΔdctT	H48	fumarate	3	2	2900000	3900000
Psa NZ13ΔdctT	H48	fumarate	3	3	3500000	5300000
Psa NZ13ΔdctT	H72	fumarate	3	1	6000000	9800000
Psa NZ13ΔdctT	H72	fumarate	3	2	22000000	34000000
Psa NZ13ΔdctT	H72	fumarate	3	3	36000000	74000000
Psa NZ13ΔdctT	H96	fumarate	3	1	96000000	174000000
Psa NZ13ΔdctT	H96	fumarate	3	2	234000000	550000000
Psa NZ13ΔdctT	H96	fumarate	3	3	360000000	592000000
Psa NZ13Δ1	H0	fumarate	1	1	1600000	1400000
Psa NZ13Δ1	H0	fumarate	1	2	1740000	1880000
Psa NZ13Δ1	H0	fumarate	1	3	2060000	2420000
Psa NZ13Δ1	H48	fumarate	1	1	76000000	44000000
Psa NZ13Δ1	H48	fumarate	1	2	84000000	104000000
Psa NZ13Δ1	H48	fumarate	1	3	104000000	94000000
Psa NZ13Δ1	H72	fumarate	1	1	240000000	164000000
Psa NZ13Δ1	H72	fumarate	1	2	220000000	220000000
Psa NZ13Δ1	H72	fumarate	1	3	272000000	256000000
Psa NZ13Δ1	H96	fumarate	1	1	164000000	180000000
Psa NZ13Δ1	H96	fumarate	1	2	112000000	328000000
Psa NZ13Δ1	H96	fumarate	1	3	132000000	140000000
Psa NZ13Δ1	H0	fumarate	2	1	1200000	1840000
Psa NZ13Δ1	H0	fumarate	2	2	1620000	1540000
Psa NZ13Δ1	H0	fumarate	2	3	1660000	1800000
Psa NZ13Δ1	H48	fumarate	2	1	50000000	44000000
Psa NZ13Δ1	H48	fumarate	2	2	32000000	24000000
Psa NZ13Δ1	H48	fumarate	2	3	50000000	34000000
Psa NZ13Δ1	H72	fumarate	2	1	236000000	308000000
Psa NZ13Δ1	H72	fumarate	2	2	240000000	222000000
Psa NZ13Δ1	H72	fumarate	2	3	266000000	188000000
Psa NZ13Δ1	H96	fumarate	2	1	128000000	200000000
Psa NZ13Δ1	H96	fumarate	2	2	216000000	212000000
Psa NZ13Δ1	H96	fumarate	2	3	168000000	188000000
Psa NZ13Δ1	H0	fumarate	3	1	1740000	1740000
Psa NZ13Δ1	H0	fumarate	3	2	1560000	1620000
Psa NZ13Δ1	H0	fumarate	3	3	1740000	1540000
Psa NZ13Δ1	H48	fumarate	3	1	4000000	3800000
Psa NZ13Δ1	H48	fumarate	3	2	3000000	3600000
Psa NZ13Δ1	H48	fumarate	3	3	4000000	4200000
Psa NZ13Δ1	H72	fumarate	3	1	32000000	38000000
Psa NZ13Δ1	H72	fumarate	3	2	26000000	38000000
Psa NZ13Δ1	H72	fumarate	3	3	22000000	26000000
Psa NZ13Δ1	H96	fumarate	3	1	240000000	202000000
Psa NZ13Δ1	H96	fumarate	3	2	272000000	234000000
Psa NZ13Δ1	H96	fumarate	3	3	210000000	208000000
Psa NZ13Δ2	H0	fumarate	1	1	1600000	1820000
Psa NZ13Δ2	H0	fumarate	1	2	1400000	2260000
Psa NZ13Δ2	H0	fumarate	1	3	1140000	1860000
Psa NZ13Δ2	H48	fumarate	1	1	76000000	74000000
Psa NZ13Δ2	H48	fumarate	1	2	116000000	162000000
Psa NZ13Δ2	H48	fumarate	1	3	122000000	104000000
Psa NZ13Δ2	H72	fumarate	1	1	136000000	200000000
Psa NZ13Δ2	H72	fumarate	1	2	296000000	324000000
Psa NZ13Δ2	H72	fumarate	1	3	280000000	320000000
Psa NZ13Δ2	H96	fumarate	1	1	64000000	68000000
Psa NZ13Δ2	H96	fumarate	1	2	208000000	236000000
Psa NZ13Δ2	H96	fumarate	1	3	216000000	178000000
Psa NZ13Δ2	H0	fumarate	2	1	1560000	1740000
Psa NZ13Δ2	H0	fumarate	2	2	1600000	1520000
Psa NZ13Δ2	H0	fumarate	2	3	1820000	1240000
Psa NZ13Δ2	H48	fumarate	2	1
Psa NZ13Δ2	H48	fumarate	2	2	28000000	58000000
Psa NZ13Δ2	H48	fumarate	2	3	78000000	52000000
Psa NZ13Δ2	H72	fumarate	2	1	192000000	124000000
Psa NZ13Δ2	H72	fumarate	2	2	222000000	206000000
Psa NZ13Δ2	H72	fumarate	2	3	304000000	212000000
Psa NZ13Δ2	H96	fumarate	2	1	208000000	164000000
Psa NZ13Δ2	H96	fumarate	2	2	300000000	204000000
Psa NZ13Δ2	H96	fumarate	2	3	192000000	124000000
Psa NZ13Δ2	H0	fumarate	3	1	1320000	1620000
Psa NZ13Δ2	H0	fumarate	3	2	1900000	1660000
Psa NZ13Δ2	H0	fumarate	3	3	2100000	1620000
Psa NZ13Δ2	H48	fumarate	3	1	6400000	6400000
Psa NZ13Δ2	H48	fumarate	3	2	7600000	5200000
Psa NZ13Δ2	H48	fumarate	3	3	5000000	4400000
Psa NZ13Δ2	H72	fumarate	3	1	22000000	22000000
Psa NZ13Δ2	H72	fumarate	3	2	28000000	28000000
Psa NZ13Δ2	H72	fumarate	3	3	24000000	26000000
Psa NZ13Δ2	H96	fumarate	3	1	184000000	204000000
Psa NZ13Δ2	H96	fumarate	3	2	158000000	180000000
Psa NZ13Δ2	H96	fumarate	3	3	148000000	162000000
Psa NZ13Δ3	H0	fumarate	1	1	1560000	2160000
Psa NZ13Δ3	H0	fumarate	1	2	1340000	2180000
Psa NZ13Δ3	H0	fumarate	1	3	1460000	1500000
Psa NZ13Δ3	H48	fumarate	1	1	30000000	84000000
Psa NZ13Δ3	H48	fumarate	1	2	12000000	74000000
Psa NZ13Δ3	H48	fumarate	1	3	66000000	202000000
Psa NZ13Δ3	H72	fumarate	1	1	80000000	272000000
Psa NZ13Δ3	H72	fumarate	1	2	92000000	404000000
Psa NZ13Δ3	H72	fumarate	1	3	148000000	428000000
Psa NZ13Δ3	H96	fumarate	1	1	40000000	176000000
Psa NZ13Δ3	H96	fumarate	1	2	66000000	220000000
Psa NZ13Δ3	H96	fumarate	1	3	76000000	270000000
Psa NZ13Δ3	H0	fumarate	2	1	1620000	1580000
Psa NZ13Δ3	H0	fumarate	2	2	1800000	1540000
Psa NZ13Δ3	H0	fumarate	2	3	1900000	1640000
Psa NZ13Δ3	H48	fumarate	2	1	12000000	64000000
Psa NZ13Δ3	H48	fumarate	2	2	22000000	78000000
Psa NZ13Δ3	H48	fumarate	2	3	10000000	46000000
Psa NZ13Δ3	H72	fumarate	2	1	104000000	450000000
Psa NZ13Δ3	H72	fumarate	2	2	52000000	378000000
Psa NZ13Δ3	H72	fumarate	2	3	96000000	378000000
Psa NZ13Δ3	H96	fumarate	2	1	192000000	628000000
Psa NZ13Δ3	H96	fumarate	2	2	40000000	260000000
Psa NZ13Δ3	H96	fumarate	2	3	44000000	376000000
Psa NZ13Δ3	H0	fumarate	3	1	1820000	1460000
Psa NZ13Δ3	H0	fumarate	3	2	1640000	1360000
Psa NZ13Δ3	H0	fumarate	3	3	1660000	1740000
Psa NZ13Δ3	H48	fumarate	3	1	2800000	9000000
Psa NZ13Δ3	H48	fumarate	3	2	3000000	8600000
Psa NZ13Δ3	H48	fumarate	3	3	3000000	9800000
Psa NZ13Δ3	H72	fumarate	3	1	12000000	46000000
Psa NZ13Δ3	H72	fumarate	3	2	2000000	38000000
Psa NZ13Δ3	H72	fumarate	3	3	4000000	52000000
Psa NZ13Δ3	H96	fumarate	3	1	58000000	336000000
Psa NZ13Δ3	H96	fumarate	3	2	40000000	294000000
Psa NZ13Δ3	H96	fumarate	3	3	40000000	294000000
Psa NZ13Δcta	H0	fumarate	1	1	1380000	1060000
Psa NZ13Δcta	H0	fumarate	1	2	1600000	1360000
Psa NZ13Δcta	H0	fumarate	1	3	1000000	820000
Psa NZ13Δcta	H48	fumarate	1	1	38800000	66000000
Psa NZ13Δcta	H48	fumarate	1	2	32400000	67600000
Psa NZ13Δcta	H48	fumarate	1	3	32000000	46000000
Psa NZ13Δcta	H72	fumarate	1	1	146000000	262000000
Psa NZ13Δcta	H72	fumarate	1	2	126000000	238000000
Psa NZ13Δcta	H72	fumarate	1	3	230000000	228000000
Psa NZ13Δcta	H96	fumarate	1	1	86000000	140000000
Psa NZ13Δcta	H96	fumarate	1	2	72000000	126000000
Psa NZ13Δcta	H96	fumarate	1	3	94000000	124000000
Psa NZ13Δcta	H0	fumarate	2	1	1920000	1500000
Psa NZ13Δcta	H0	fumarate	2	2	1880000	1800000
Psa NZ13Δcta	H0	fumarate	2	3	1580000	1440000
Psa NZ13Δcta	H48	fumarate	2	1	32000000	46400000
Psa NZ13Δcta	H48	fumarate	2	2	40000000	68200000
Psa NZ13Δcta	H48	fumarate	2	3	45600000	54800000
Psa NZ13Δcta	H72	fumarate	2	1	200000000	246000000
Psa NZ13Δcta	H72	fumarate	2	2	172000000	356000000
Psa NZ13Δcta	H72	fumarate	2	3	158000000	234000000
Psa NZ13Δcta	H96	fumarate	2	1	200000000	290000000
Psa NZ13Δcta	H96	fumarate	2	2	134000000	198000000
Psa NZ13Δcta	H96	fumarate	2	3	104000000	152000000
Psa NZ13Δcta	H0	fumarate	3	1	760000	1020000
Psa NZ13Δcta	H0	fumarate	3	2	1320000	1760000
Psa NZ13Δcta	H0	fumarate	3	3	1600000	1940000
Psa NZ13Δcta	H48	fumarate	3	1	44400000	53600000
Psa NZ13Δcta	H48	fumarate	3	2	59200000	61200000
Psa NZ13Δcta	H48	fumarate	3	3	57200000	57600000
Psa NZ13Δcta	H72	fumarate	3	1	192000000	242000000
Psa NZ13Δcta	H72	fumarate	3	2	252000000	288000000
Psa NZ13Δcta	H72	fumarate	3	3	208000000	236000000
Psa NZ13Δcta	H96	fumarate	3	1	264000000	354000000
Psa NZ13Δcta	H96	fumarate	3	2	168000000	300000000
Psa NZ13Δcta	H96	fumarate	3	3	168000000	176000000
Psa NZ13ΔlysR	H0	fumarate	1	1	1380000	1100000
Psa NZ13ΔlysR	H0	fumarate	1	2	1640000	1340000
Psa NZ13ΔlysR	H0	fumarate	1	3	1160000	1140000
Psa NZ13ΔlysR	H48	fumarate	1	1	24800000	76000000
Psa NZ13ΔlysR	H48	fumarate	1	2	20200000	48800000
Psa NZ13ΔlysR	H48	fumarate	1	3	38000000	76000000
Psa NZ13ΔlysR	H72	fumarate	1	1	92000000	258000000
Psa NZ13ΔlysR	H72	fumarate	1	2	112000000	332000000
Psa NZ13ΔlysR	H72	fumarate	1	3	152000000	332000000
Psa NZ13ΔlysR	H96	fumarate	1	1	64000000	150000000
Psa NZ13ΔlysR	H96	fumarate	1	2	82000000	212000000
Psa NZ13ΔlysR	H96	fumarate	1	3	54000000	190000000
Psa NZ13ΔlysR	H0	fumarate	2	1	1220000	1600000
Psa NZ13ΔlysR	H0	fumarate	2	2	1300000	1760000
Psa NZ13ΔlysR	H0	fumarate	2	3	1200000	1780000
Psa NZ13ΔlysR	H48	fumarate	2	1	46400000	72000000
Psa NZ13ΔlysR	H48	fumarate	2	2	28000000	48400000
Psa NZ13ΔlysR	H48	fumarate	2	3	34800000	50000000
Psa NZ13ΔlysR	H72	fumarate	2	1	186000000	328000000
Psa NZ13ΔlysR	H72	fumarate	2	2	134000000	290000000
Psa NZ13ΔlysR	H72	fumarate	2	3	170000000	282000000
Psa NZ13ΔlysR	H96	fumarate	2	1	126000000	296000000
Psa NZ13ΔlysR	H96	fumarate	2	2	112000000	230000000
Psa NZ13ΔlysR	H96	fumarate	2	3	64000000	172000000
Psa NZ13ΔlysR	H0	fumarate	3	1	1380000	1720000
Psa NZ13ΔlysR	H0	fumarate	3	2	1220000	1660000
Psa NZ13ΔlysR	H0	fumarate	3	3	1280000	1780000
Psa NZ13ΔlysR	H48	fumarate	3	1	30400000	84000000
Psa NZ13ΔlysR	H48	fumarate	3	2	20400000	74000000
Psa NZ13ΔlysR	H48	fumarate	3	3	22800000	67600000
Psa NZ13ΔlysR	H72	fumarate	3	1	78000000	214000000
Psa NZ13ΔlysR	H72	fumarate	3	2	140000000	280000000
Psa NZ13ΔlysR	H72	fumarate	3	3	96000000	340000000
Psa NZ13ΔlysR	H96	fumarate	3	1	122000000	274000000
Psa NZ13ΔlysR	H96	fumarate	3	2	80000000	230000000
Psa NZ13ΔlysR	H96	fumarate	3	3	188000000	376000000
Psa NZ13Δlpr	H0	fumarate	1	1	1560000	1660000
Psa NZ13Δlpr	H0	fumarate	1	2	1720000	1940000
Psa NZ13Δlpr	H0	fumarate	1	3	1920000	1540000
Psa NZ13Δlpr	H48	fumarate	1	1	28000000	8000000
Psa NZ13Δlpr	H48	fumarate	1	2	32000000	20000000
Psa NZ13Δlpr	H48	fumarate	1	3	30000000	16000000
Psa NZ13Δlpr	H72	fumarate	1	1	164000000	106000000
Psa NZ13Δlpr	H72	fumarate	1	2	184000000	100000000
Psa NZ13Δlpr	H72	fumarate	1	3	226000000	84000000
Psa NZ13Δlpr	H96	fumarate	1	1	134000000	94000000
Psa NZ13Δlpr	H96	fumarate	1	2	142000000	108000000
Psa NZ13Δlpr	H96	fumarate	1	3	144000000	116000000
Psa NZ13Δlpr	H0	fumarate	2	1	1380000	1720000
Psa NZ13Δlpr	H0	fumarate	2	2	1220000	1660000
Psa NZ13Δlpr	H0	fumarate	2	3	1280000	1780000
Psa NZ13Δlpr	H48	fumarate	2	1	30400000	84000000
Psa NZ13Δlpr	H48	fumarate	2	2	20400000	74000000
Psa NZ13Δlpr	H48	fumarate	2	3	22800000	67600000
Psa NZ13Δlpr	H72	fumarate	2	1	78000000	214000000
Psa NZ13Δlpr	H72	fumarate	2	2	140000000	280000000
Psa NZ13Δlpr	H72	fumarate	2	3	96000000	340000000
Psa NZ13Δlpr	H96	fumarate	2	1	122000000	274000000
Psa NZ13Δlpr	H96	fumarate	2	2	80000000	230000000
Psa NZ13Δlpr	H96	fumarate	2	3	188000000	376000000
Psa NZ13	H0	citrate	1	1	1300000	900000
Psa NZ13	H0	citrate	1	2	1020000	1400000
Psa NZ13	H0	citrate	1	3	1160000	1400000
Psa NZ13	H48	citrate	1	1	13200000	13000000
Psa NZ13	H48	citrate	1	2	19800000	16000000
Psa NZ13	H48	citrate	1	3	17000000	17400000
Psa NZ13	H72	citrate	1	1	160000000	224000000
Psa NZ13	H72	citrate	1	2	144000000	224000000
Psa NZ13	H72	citrate	1	3	212000000	276000000
Psa NZ13	H96	citrate	1	1	232000000	240000000
Psa NZ13	H96	citrate	1	2	280000000	320000000
Psa NZ13	H96	citrate	1	3	336000000	384000000
Psa NZ13	H0	citrate	2	1	2280000	1760000
Psa NZ13	H0	citrate	2	2	1860000	1660000
Psa NZ13	H0	citrate	2	3	2240000	1420000
Psa NZ13	H48	citrate	2	1	34000000	48000000
Psa NZ13	H48	citrate	2	2	22000000	26000000
Psa NZ13	H48	citrate	2	3	36000000	48000000
Psa NZ13	H72	citrate	2	1	134000000	198000000
Psa NZ13	H72	citrate	2	2	114000000	92000000
Psa NZ13	H72	citrate	2	3	168000000	136000000
Psa NZ13	H96	citrate	2	1	272000000	312000000
Psa NZ13	H96	citrate	2	2	200000000	196000000
Psa NZ13	H96	citrate	2	3	180000000	220000000
Psa NZ13	H0	citrate	3	1	1760000	2180000
Psa NZ13	H0	citrate	3	2	1380000	2420000
Psa NZ13	H0	citrate	3	3	2100000	1780000
Psa NZ13	H48	citrate	3	1	7500000	7100000
Psa NZ13	H48	citrate	3	2	6800000	10100000
Psa NZ13	H48	citrate	3	3	6900000	8900000
Psa NZ13	H72	citrate	3	1	158000000	156000000
Psa NZ13	H72	citrate	3	2	116000000	202000000
Psa NZ13	H72	citrate	3	3	150000000	162000000
Psa NZ13	H96	citrate	3	1	324000000	340000000
Psa NZ13	H96	citrate	3	2	200000000	304000000
Psa NZ13	H96	citrate	3	3	248000000	212000000
Psa NZ13ΔTn6212	H0	citrate	1	1	1400000	1140000
Psa NZ13ΔTn6212	H0	citrate	1	2	1140000	1600000
Psa NZ13ΔTn6212	H0	citrate	1	3	1320000	1120000
Psa NZ13ΔTn6212	H48	citrate	1	1	1200000	7600000
Psa NZ13ΔTn6212	H48	citrate	1	2	3800000	20600000
Psa NZ13ΔTn6212	H48	citrate	1	3	4600000	24200000
Psa NZ13ΔTn6212	H72	citrate	1	1	68000000	240000000
Psa NZ13ΔTn6212	H72	citrate	1	2	28000000	220000000
Psa NZ13ΔTn6212	H72	citrate	1	3	48000000	280000000
Psa NZ13ΔTn6212	H96	citrate	1	1	92000000	388000000
Psa NZ13ΔTn6212	H96	citrate	1	2	72000000	400000000
Psa NZ13ΔTn6212	H96	citrate	1	3	68000000	492000000
Psa NZ13ΔTn6212	H0	citrate	2	1	2020000	2140000
Psa NZ13ΔTn6212	H0	citrate	2	2	1940000	1860000
Psa NZ13ΔTn6212	H0	citrate	2	3	1580000	1580000
Psa NZ13ΔTn6212	H48	citrate	2	1	12000000	54000000
Psa NZ13ΔTn6212	H48	citrate	2	2	8000000	50000000
Psa NZ13ΔTn6212	H48	citrate	2	3	6000000	38000000
Psa NZ13ΔTn6212	H72	citrate	2	1	50000000	252000000
Psa NZ13ΔTn6212	H72	citrate	2	2	34000000	226000000
Psa NZ13ΔTn6212	H72	citrate	2	3	74000000	294000000
Psa NZ13ΔTn6212	H96	citrate	2	1	62000000	292000000
Psa NZ13ΔTn6212	H96	citrate	2	2	54000000	312000000
Psa NZ13ΔTn6212	H96	citrate	2	3	60000000	302000000
Psa NZ13ΔTn6212	H0	citrate	3	1	1680000	2100000
Psa NZ13ΔTn6212	H0	citrate	3	2	1780000	2100000
Psa NZ13ΔTn6212	H0	citrate	3	3	1700000	1680000
Psa NZ13ΔTn6212	H48	citrate	3	1	2100000	5600000
Psa NZ13ΔTn6212	H48	citrate	3	2	2400000	5300000
Psa NZ13ΔTn6212	H48	citrate	3	3	2900000	4600000
Psa NZ13ΔTn6212	H72	citrate	3	1	32000000	112000000
Psa NZ13ΔTn6212	H72	citrate	3	2	36000000	100000000
Psa NZ13ΔTn6212	H72	citrate	3	3	80000000	158000000
Psa NZ13ΔTn6212	H96	citrate	3	1	112000000	366000000
Psa NZ13ΔTn6212	H96	citrate	3	2	80000000	320000000
Psa NZ13ΔTn6212	H96	citrate	3	3	218000000	326000000
Psa NZ13Δeno	H0	citrate	1	1	1200000	2040000
Psa NZ13Δeno	H0	citrate	1	2	1780000	2040000
Psa NZ13Δeno	H0	citrate	1	3	1380000	1880000
Psa NZ13Δeno	H48	citrate	1	1	70000000	74000000
Psa NZ13Δeno	H48	citrate	1	2	72000000	44000000
Psa NZ13Δeno	H48	citrate	1	3	68000000	68000000
Psa NZ13Δeno	H72	citrate	1	1	188000000	222000000
Psa NZ13Δeno	H72	citrate	1	2	256000000	320000000
Psa NZ13Δeno	H72	citrate	1	3	248000000	208000000
Psa NZ13Δeno	H96	citrate	1	1	196000000	216000000
Psa NZ13Δeno	H96	citrate	1	2	252000000	256000000
Psa NZ13Δeno	H96	citrate	1	3	324000000	396000000
Psa NZ13Δeno	H0	citrate	2	1	1740000	2100000
Psa NZ13Δeno	H0	citrate	2	2	1840000	1500000
Psa NZ13Δeno	H0	citrate	2	3	1900000	1980000
Psa NZ13Δeno	H48	citrate	2	1	5600000	7000000
Psa NZ13Δeno	H48	citrate	2	2	7700000	6500000
Psa NZ13Δeno	H48	citrate	2	3	7500000	6000000
Psa NZ13Δeno	H72	citrate	2	1	98000000	118000000
Psa NZ13Δeno	H72	citrate	2	2	98000000	84000000
Psa NZ13Δeno	H72	citrate	2	3	128000000	154000000
Psa NZ13Δeno	H96	citrate	2	1	212000000	252000000
Psa NZ13Δeno	H96	citrate	2	2	288000000	252000000
Psa NZ13Δeno	H96	citrate	2	3	292000000	296000000
Psa NZ13ΔdctT	H0	citrate	1	1	1360000	1160000
Psa NZ13ΔdctT	H0	citrate	1	2	1060000	1340000
Psa NZ13ΔdctT	H0	citrate	1	3	1540000	1440000
Psa NZ13ΔdctT	H48	citrate	1	1	18000000	30200000
Psa NZ13ΔdctT	H48	citrate	1	2	8200000	13400000
Psa NZ13ΔdctT	H48	citrate	1	3	28000000	48800000
Psa NZ13ΔdctT	H72	citrate	1	1	212000000	292000000
Psa NZ13ΔdctT	H72	citrate	1	2	240000000	248000000
Psa NZ13ΔdctT	H72	citrate	1	3	256000000	316000000
Psa NZ13ΔdctT	H96	citrate	1	1	206000000	602000000
Psa NZ13ΔdctT	H96	citrate	1	2	254000000	386000000
Psa NZ13ΔdctT	H96	citrate	1	3	216000000	456000000
Psa NZ13ΔdctT	H0	citrate	2	1	1580000	1860000
Psa NZ13ΔdctT	H0	citrate	2	2	1680000	800000
Psa NZ13ΔdctT	H0	citrate	2	3	1460000	1720000
Psa NZ13ΔdctT	H48	citrate	2	1	70000000	108000000
Psa NZ13ΔdctT	H48	citrate	2	2	48000000	24000000
Psa NZ13ΔdctT	H48	citrate	2	3	82000000	90000000
Psa NZ13ΔdctT	H72	citrate	2	1	180000000	232000000
Psa NZ13ΔdctT	H72	citrate	2	2	392000000	352000000
Psa NZ13ΔdctT	H72	citrate	2	3	256000000	344000000
Psa NZ13ΔdctT	H96	citrate	2	1	232000000	402000000
Psa NZ13ΔdctT	H96	citrate	2	2	264000000	252000000
Psa NZ13ΔdctT	H96	citrate	2	3	232000000	300000000
Psa NZ13ΔdctT	H0	citrate	3	1	2060000	2080000
Psa NZ13ΔdctT	H0	citrate	3	2	2320000	2060000
Psa NZ13ΔdctT	H0	citrate	3	3	900000	1480000
Psa NZ13ΔdctT	H48	citrate	3	1	2100000	2200000
Psa NZ13ΔdctT	H48	citrate	3	2	4600000	6400000
Psa NZ13ΔdctT	H48	citrate	3	3	2900000	2400000
Psa NZ13ΔdctT	H72	citrate	3	1	22000000	28000000
Psa NZ13ΔdctT	H72	citrate	3	2	52000000	82000000
Psa NZ13ΔdctT	H72	citrate	3	3	42000000	28000000
Psa NZ13ΔdctT	H96	citrate	3	1	92000000	196000000
Psa NZ13ΔdctT	H96	citrate	3	2	296000000	344000000
Psa NZ13ΔdctT	H96	citrate	3	3	252000000	252000000
Psa NZ13Δ1	H0	citrate	1	1	1560000	1460000
Psa NZ13Δ1	H0	citrate	1	2	1460000	1280000
Psa NZ13Δ1	H0	citrate	1	3	1280000	1460000
Psa NZ13Δ1	H48	citrate	1	1	40000000	39600000
Psa NZ13Δ1	H48	citrate	1	2	41600000	35200000
Psa NZ13Δ1	H48	citrate	1	3	43600000	50000000
Psa NZ13Δ1	H72	citrate	1	1	432000000	420000000
Psa NZ13Δ1	H72	citrate	1	2	440000000	368000000
Psa NZ13Δ1	H72	citrate	1	3	228000000	240000000
Psa NZ13Δ1	H96	citrate	1	1	344000000	340000000
Psa NZ13Δ1	H96	citrate	1	2	324000000	336000000
Psa NZ13Δ1	H96	citrate	1	3	372000000	404000000
Psa NZ13Δ1	H0	citrate	2	1	1520000	1240000
Psa NZ13Δ1	H0	citrate	2	2	1580000	1460000
Psa NZ13Δ1	H0	citrate	2	3	1220000	1360000
Psa NZ13Δ1	H48	citrate	2	1	15600000	18400000
Psa NZ13Δ1	H48	citrate	2	2	16400000	29000000
Psa NZ13Δ1	H48	citrate	2	3	19000000	24200000
Psa NZ13Δ1	H72	citrate	2	1	176000000	202000000
Psa NZ13Δ1	H72	citrate	2	2	120000000	192000000
Psa NZ13Δ1	H72	citrate	2	3	182000000	280000000
Psa NZ13Δ1	H96	citrate	2	1	152000000	194000000
Psa NZ13Δ1	H96	citrate	2	2	122000000	212000000
Psa NZ13Δ1	H96	citrate	2	3	220000000	300000000
Psa NZ13Δ1	H0	citrate	3	1	1820000	1580000
Psa NZ13Δ1	H0	citrate	3	2	1420000	1260000
Psa NZ13Δ1	H0	citrate	3	3	1520000	1720000
Psa NZ13Δ1	H48	citrate	3	1	19800000	31200000
Psa NZ13Δ1	H48	citrate	3	2	22400000	33600000
Psa NZ13Δ1	H48	citrate	3	3	17200000	28800000
Psa NZ13Δ1	H72	citrate	3	1	112000000	170000000
Psa NZ13Δ1	H72	citrate	3	2	106000000	198000000
Psa NZ13Δ1	H72	citrate	3	3	112000000	178000000
Psa NZ13Δ1	H96	citrate	3	1	132000000	228000000
Psa NZ13Δ1	H96	citrate	3	2	154000000	314000000
Psa NZ13Δ1	H96	citrate	3	3	152000000	276000000
Psa NZ13Δ2	H0	citrate	1	1	1600000	1180000
Psa NZ13Δ2	H0	citrate	1	2	1640000	1140000
Psa NZ13Δ2	H0	citrate	1	3	1440000	1220000
Psa NZ13Δ2	H48	citrate	1	1	3800000	7100000
Psa NZ13Δ2	H48	citrate	1	2	4800000	3400000
Psa NZ13Δ2	H48	citrate	1	3	5300000	4100000
Psa NZ13Δ2	H72	citrate	1	1	216000000	152000000
Psa NZ13Δ2	H72	citrate	1	2	204000000	144000000
Psa NZ13Δ2	H72	citrate	1	3	136000000	168000000
Psa NZ13Δ2	H96	citrate	1	1	516000000	328000000
Psa NZ13Δ2	H96	citrate	1	2	468000000	228000000
Psa NZ13Δ2	H96	citrate	1	3	424000000	348000000
Psa NZ13Δ2	H0	citrate	2	1	1280000	1320000
Psa NZ13Δ2	H0	citrate	2	2	1100000	1220000
Psa NZ13Δ2	H0	citrate	2	3	1240000	1360000
Psa NZ13Δ2	H48	citrate	2	1	22600000	27800000
Psa NZ13Δ2	H48	citrate	2	2	21000000	22000000
Psa NZ13Δ2	H48	citrate	2	3	21400000	26000000
Psa NZ13Δ2	H72	citrate	2	1	174000000	200000000
Psa NZ13Δ2	H72	citrate	2	2	120000000	148000000
Psa NZ13Δ2	H72	citrate	2	3	152000000	142000000
Psa NZ13Δ2	H96	citrate	2	1	232000000	258000000
Psa NZ13Δ2	H96	citrate	2	2	210000000	228000000
Psa NZ13Δ2	H96	citrate	2	3	140000000	200000000
Psa NZ13Δ2	H0	citrate	3	1	1600000	1900000
Psa NZ13Δ2	H0	citrate	3	2	1460000	1600000
Psa NZ13Δ2	H0	citrate	3	3	1460000	1860000
Psa NZ13Δ2	H48	citrate	3	1	31600000	33600000
Psa NZ13Δ2	H48	citrate	3	2	24800000	28800000
Psa NZ13Δ2	H48	citrate	3	3	19600000	19200000
Psa NZ13Δ2	H72	citrate	3	1	128000000	178000000
Psa NZ13Δ2	H72	citrate	3	2	154000000	160000000
Psa NZ13Δ2	H72	citrate	3	3	126000000	166000000
Psa NZ13Δ2	H96	citrate	3	1	166000000	224000000
Psa NZ13Δ2	H96	citrate	3	2	196000000	262000000
Psa NZ13Δ2	H96	citrate	3	3	228000000	276000000
Psa NZ13Δ3	H0	citrate	1	1	1140000	1180000
Psa NZ13Δ3	H0	citrate	1	2	1420000	1280000
Psa NZ13Δ3	H0	citrate	1	3	960000	1240000
Psa NZ13Δ3	H48	citrate	1	1	1400000	3900000
Psa NZ13Δ3	H48	citrate	1	2	1800000	4700000
Psa NZ13Δ3	H48	citrate	1	3	1000000	2900000
Psa NZ13Δ3	H72	citrate	1	1	20000000	324000000
Psa NZ13Δ3	H72	citrate	1	2	36000000	240000000
Psa NZ13Δ3	H72	citrate	1	3	40000000	328000000
Psa NZ13Δ3	H96	citrate	1	1	52000000	548000000
Psa NZ13Δ3	H96	citrate	1	2	84000000	608000000
Psa NZ13Δ3	H96	citrate	1	3	84000000	816000000
Psa NZ13Δ3	H0	citrate	2	1	1300000	940000
Psa NZ13Δ3	H0	citrate	2	2	1300000	1360000
Psa NZ13Δ3	H0	citrate	2	3	1260000	1220000
Psa NZ13Δ3	H48	citrate	2	1	5100000	17100000
Psa NZ13Δ3	H48	citrate	2	2	6000000	15900000
Psa NZ13Δ3	H48	citrate	2	3	4400000	21800000
Psa NZ13Δ3	H72	citrate	2	1	36000000	214000000
Psa NZ13Δ3	H72	citrate	2	2	28000000	242000000
Psa NZ13Δ3	H72	citrate	2	3	36000000	206000000
Psa NZ13Δ3	H96	citrate	2	1	64000000	284000000
Psa NZ13Δ3	H96	citrate	2	2	38000000	300000000
Psa NZ13Δ3	H96	citrate	2	3	56000000	362000000
Psa NZ13Δ3	H0	citrate	3	1	1080000	1360000
Psa NZ13Δ3	H0	citrate	3	2	1340000	1660000
Psa NZ13Δ3	H0	citrate	3	3	1280000	1600000
Psa NZ13Δ3	H48	citrate	3	1	6000000	18600000
Psa NZ13Δ3	H48	citrate	3	2	4400000	17200000
Psa NZ13Δ3	H48	citrate	3	3	4200000	17000000
Psa NZ13Δ3	H72	citrate	3	1	36000000	200000000
Psa NZ13Δ3	H72	citrate	3	2	20000000	200000000
Psa NZ13Δ3	H72	citrate	3	3	20000000	172000000
Psa NZ13Δ3	H96	citrate	3	1	42000000	340000000
Psa NZ13Δ3	H96	citrate	3	2	44000000	400000000
Psa NZ13Δ3	H96	citrate	3	3	46000000	350000000
Psa NZ13Δcta	H0	citrate	1	1	1380000	1420000
Psa NZ13Δcta	H0	citrate	1	2	1300000	1180000
Psa NZ13Δcta	H0	citrate	1	3	1720000	1480000
Psa NZ13Δcta	H48	citrate	1	1	88000000	118000000
Psa NZ13Δcta	H48	citrate	1	2	106000000	114000000
Psa NZ13Δcta	H48	citrate	1	3	106000000	122000000
Psa NZ13Δcta	H72	citrate	1	1	190000000	282000000
Psa NZ13Δcta	H72	citrate	1	2	174000000	258000000
Psa NZ13Δcta	H72	citrate	1	3	158000000	290000000
Psa NZ13Δcta	H96	citrate	1	1	50000000	64000000
Psa NZ13Δcta	H96	citrate	1	2	178000000	304000000
Psa NZ13Δcta	H96	citrate	1	3	170000000	266000000
Psa NZ13Δcta	H0	citrate	2	1	1520000	1200000
Psa NZ13Δcta	H0	citrate	2	2	1580000	1040000
Psa NZ13Δcta	H0	citrate	2	3	1560000	1420000
Psa NZ13Δcta	H48	citrate	2	1	142000000	188000000
Psa NZ13Δcta	H48	citrate	2	2	60000000	138000000
Psa NZ13Δcta	H48	citrate	2	3	80000000	122000000
Psa NZ13Δcta	H72	citrate	2	1	348000000	318000000
Psa NZ13Δcta	H72	citrate	2	2	178000000	278000000
Psa NZ13Δcta	H72	citrate	2	3	166000000	266000000
Psa NZ13Δcta	H96	citrate	2	1	38000000	58000000
Psa NZ13Δcta	H96	citrate	2	2	196000000	272000000
Psa NZ13Δcta	H96	citrate	2	3	162000000	214000000
Psa NZ13Δcta	H0	citrate	3	1	1920000	1420000
Psa NZ13Δcta	H0	citrate	3	2	1660000	940000
Psa NZ13Δcta	H0	citrate	3	3	1660000	1480000
Psa NZ13Δcta	H48	citrate	3	1	44000000	45200000
Psa NZ13Δcta	H48	citrate	3	2	22400000	29200000
Psa NZ13Δcta	H48	citrate	3	3	31200000	33000000
Psa NZ13Δcta	H72	citrate	3	1	200000000	200000000
Psa NZ13Δcta	H72	citrate	3	2	260000000	300000000
Psa NZ13Δcta	H72	citrate	3	3	236000000	360000000
Psa NZ13Δcta	H96	citrate	3	1	260000000	212000000
Psa NZ13Δcta	H96	citrate	3	2	188000000	274000000
Psa NZ13Δcta	H96	citrate	3	3	240000000	424000000
Psa NZ13ΔlysR	H0	citrate	1	1	1280000	1140000
Psa NZ13ΔlysR	H0	citrate	1	2	1340000	1020000
Psa NZ13ΔlysR	H0	citrate	1	3	1440000	1420000
Psa NZ13ΔlysR	H48	citrate	1	1	92000000	136000000
Psa NZ13ΔlysR	H48	citrate	1	2	96000000	126000000
Psa NZ13ΔlysR	H48	citrate	1	3	84000000	120000000
Psa NZ13ΔlysR	H72	citrate	1	1	230000000	382000000
Psa NZ13ΔlysR	H72	citrate	1	2	140000000	200000000
Psa NZ13ΔlysR	H72	citrate	1	3	154000000	220000000
Psa NZ13ΔlysR	H96	citrate	1	1	114000000	286000000
Psa NZ13ΔlysR	H96	citrate	1	2	190000000	264000000
Psa NZ13ΔlysR	H96	citrate	1	3	178000000	258000000
Psa NZ13ΔlysR	H0	citrate	2	1	1300000	1440000
Psa NZ13ΔlysR	H0	citrate	2	2	1640000	1420000
Psa NZ13ΔlysR	H0	citrate	2	3	1720000	1900000
Psa NZ13ΔlysR	H48	citrate	2	1	106000000	110000000
Psa NZ13ΔlysR	H48	citrate	2	2	88000000	126000000
Psa NZ13ΔlysR	H48	citrate	2	3	88000000	140000000
Psa NZ13ΔlysR	H72	citrate	2	1	166000000	208000000
Psa NZ13ΔlysR	H72	citrate	2	2	170000000	286000000
Psa NZ13ΔlysR	H72	citrate	2	3	204000000	302000000
Psa NZ13ΔlysR	H96	citrate	2	1	142000000	160000000
Psa NZ13ΔlysR	H96	citrate	2	2	10000000	36000000
Psa NZ13ΔlysR	H96	citrate	2	3	174000000	268000000
Psa NZ13ΔlysR	H0	citrate	3	1	1080000	1680000
Psa NZ13ΔlysR	H0	citrate	3	2	1160000	1700000
Psa NZ13ΔlysR	H0	citrate	3	3	1240000	1380000
Psa NZ13ΔlysR	H48	citrate	3	1	17400000	55200000
Psa NZ13ΔlysR	H48	citrate	3	2	17600000	31200000
Psa NZ13ΔlysR	H48	citrate	3	3	12000000	28000000
Psa NZ13ΔlysR	H72	citrate	3	1	78000000	224000000
Psa NZ13ΔlysR	H72	citrate	3	2	64000000	224000000
Psa NZ13ΔlysR	H72	citrate	3	3	78000000	214000000
Psa NZ13ΔlysR	H96	citrate	3	1	84000000	300000000
Psa NZ13ΔlysR	H96	citrate	3	2	118000000	286000000
Psa NZ13ΔlysR	H96	citrate	3	3	90000000	220000000
Psa NZ13Δlpr	H0	citrate	1	1	1300000	1460000
Psa NZ13Δlpr	H0	citrate	1	2	1680000	1400000
Psa NZ13Δlpr	H0	citrate	1	3	1180000	1640000
Psa NZ13Δlpr	H48	citrate	1	1	42400000	30800000
Psa NZ13Δlpr	H48	citrate	1	2	34800000	27600000
Psa NZ13Δlpr	H48	citrate	1	3	42000000	40800000
Psa NZ13Δlpr	H72	citrate	1	1	182000000	182000000
Psa NZ13Δlpr	H72	citrate	1	2	218000000	182000000
Psa NZ13Δlpr	H72	citrate	1	3	324000000	348000000
Psa NZ13Δlpr	H96	citrate	1	1	272000000	272000000
Psa NZ13Δlpr	H96	citrate	1	2	332000000	384000000
Psa NZ13Δlpr	H96	citrate	1	3	348000000	328000000
Psa NZ13Δlpr	H0	citrate	2	1	1280000	1620000
Psa NZ13Δlpr	H0	citrate	2	2	1560000	1920000
Psa NZ13Δlpr	H0	citrate	2	3	1480000	1480000
Psa NZ13Δlpr	H48	citrate	2	1	33200000	28400000
Psa NZ13Δlpr	H48	citrate	2	2	39200000	25600000
Psa NZ13Δlpr	H48	citrate	2	3	38000000	37600000
Psa NZ13Δlpr	H72	citrate	2	1	244000000	232000000
Psa NZ13Δlpr	H72	citrate	2	2	300000000	224000000
Psa NZ13Δlpr	H72	citrate	2	3	376000000	328000000
Psa NZ13Δlpr	H96	citrate	2	1	252000000	228000000
Psa NZ13Δlpr	H96	citrate	2	2	280000000	220000000
Psa NZ13Δlpr	H96	citrate	2	3	552000000	516000000
